# Supplementary material for: Chlorophyll catabolism precedes changes in chloroplast structure and proteome during leaf senescence
Source: Plant Direct. 2019 Mar 20;3(3):e00127. doi: 10.1002/pld3.127 (PMC6508775; doi:10.1002/pld3.127)
Supplement: Supplementary file 3 [file PLD3-3-e00127-s003.xlsx]

## Sheet: Sheet1
Accession	Uniprot Cross-reference (TAIR)	Uniprot Gene Name	Uniprot Protein names	Uniprot Status	Uniprot Annotation	Uniprot Gene ontology (GO)	Uniprot Version (entry)	Uniprot Date of last modification	Uniprot Function [CC]	Perseus GOBP name	Perseus GOMF name	Perseus GOCC name	Perseus Protein name	Total Perseus ANOVA Significant	Total protein -Log ANOVA p value	Total Perseus ANOVA q-value	Area ANOVA Significant	Area =-Log ANOVA p value	Area ANOVA q-value	# peptides	# unique peptides	Trend	Trend: p-Value	G/DG: Fold change	G/DG: P-Value	LG/G: Fold change	LG/G: P-Value	Y/LG: Fold change	Y/LG: P-Value	Total DG_1	Total DG_2	Total DG_3	Total G_1	Total G_2	Total G_3	Total LG_1	Total LG_2	Total LG_3	Total Y_1	Total Y_2	Total Y_3	Total DG mean	Total G mean	Total LG mean	Total Y mean	Total DG Relative to DG	Total G Relative to DG	Total LG Relative to DG	Total Y Relative to DG
Q67ZE1	AT2G26260	3BETAHSD	3beta-hydroxysteroid-dehydrogenase/decarboxylase isoform 2 (At3BETAHSD/D2) (EC 1.1.1.170) (4alpha-carboxysterol-C3-dehydrogenase/C4-decarboxylase isoform 1-2) (Reticulon-like protein B19) (AtRTNLB19) (Sterol-4-alpha-carboxylate 3-dehydrogenase 2, decarboxylating)	reviewed	4 out of 5	endoplasmic reticulum membrane [GO:0005789]; integral component of membrane [GO:0016021]; membrane [GO:0016020]; 3-beta-hydroxy-delta5-steroid dehydrogenase activity [GO:0003854]; sterol-4-alpha-carboxylate 3-dehydrogenase (decarboxylating) activity [GO:0047012]; sterol biosynthetic process [GO:0016126]	80	2016-11-30		alcohol metabolic process;biosynthetic process;lipid biosynthetic process;lipid metabolic process;metabolic process;primary metabolic process;small molecule metabolic process;steroid biosynthetic process;steroid metabolic process;sterol biosynthetic process;sterol metabolic process	3-beta-hydroxy-delta5-steroid dehydrogenase activity;catalytic activity;oxidoreductase activity;oxidoreductase activity, acting on CH-OH group of donors;oxidoreductase activity, acting on the CH-OH group of donors, NAD or NADP as acceptor;steroid dehydrogenase activity;steroid dehydrogenase activity, acting on the CH-OH group of donors, NAD or NADP as acceptor;sterol-4-alpha-carboxylate 3-dehydro…	cell part;cytoplasmic part;endoplasmic reticulum membrane;endoplasmic reticulum part;integral to membrane;intracellular organelle part;intracellular part;intrinsic to membrane;membrane;membrane part;organelle membrane;organelle part	3beta-hydroxysteroid-dehydrogenase/decarboxylase isoform 2		0.140072	0.627143	+	0.668589	0.0274619	1	0	0.730393	0.563847	1.66622	0.320216	0.649127	0.385654	1.4894	0.563841	31917378	6716933	36308748	30100492	30704080	64067196	2.06617e+06	30689954	48301492	8741450	55164452	56821316	2.4981e+07	4.16239e+07	2.70192e+07	40242406	1	1.66622	1.08159	1.61092
O24457	AT1G01090	PDH	Pyruvate dehydrogenase E1 component subunit alpha-3, chloroplastic (EC 1.2.4.1)	reviewed	3 out of 5	chloroplast [GO:0009507]; chloroplast envelope [GO:0009941]; chloroplast stroma [GO:0009570]; pyruvate dehydrogenase (acetyl-transferring) activity [GO:0004739]; acetyl-CoA biosynthetic process from pyruvate [GO:0006086]; glycolytic process [GO:0006096]	112	2016-11-30	FUNCTION: The pyruvate dehydrogenase complex catalyzes the overall conversion of pyruvate to acetyl-CoA and CO(2). It contains multiple copies of three enzymatic components: pyruvate dehydrogenase (E1), dihydrolipoamide acetyltransferase (E2) and lipoamide dehydrogenase (E3) (By similarity). {ECO:0000250}.	alcohol catabolic process;alcohol metabolic process;carbohydrate catabolic process;carbohydrate metabolic process;catabolic process;cellular carbohydrate catabolic process;cellular carbohydrate metabolic process;cellular metabolic process;cellular process;generation of precursor metabolites and energy;glucose catabolic process;glucose metabolic process;glycolysis;hexose catabolic process;hexose m…	catalytic activity;oxidoreductase activity;oxidoreductase activity, acting on the aldehyde or oxo group of donors;oxidoreductase activity, acting on the aldehyde or oxo group of donors, disulfide as acceptor;pyruvate dehydrogenase (acetyl-transferring) activity;pyruvate dehydrogenase activity	cell part;chloroplast;chloroplast envelope;chloroplast part;chloroplast stroma;cytoplasmic part;envelope;intracellular membrane-bounded organelle;intracellular organelle;intracellular organelle part;intracellular part;membrane-bounded organelle;organelle;organelle envelope;organelle part;plastid;plastid envelope;plastid part;plastid stroma	Pyruvate dehydrogenase E1 component subunit alpha-3, chloroplastic		0.819292	0.0913508	+	4.51469	6.21118e-06	13	13	-0.079257	0.704909	0.726008	0.260239	0.845826	0.644497	0.902809	0.70484	1660965248	1474261760	2392392192	967883904	1985426560	1059785152	1357933952	1264288640	772158528	911714688	1187452288	965312448	1.84254e+09	1.3377e+09	1.13146e+09	1.02149e+09	1	0.726008	0.614077	0.554394
Q8LCW9	AT1G01100	RPP1A	60S acidic ribosomal protein P1-1	reviewed	4 out of 5	cytosol [GO:0005829]; cytosolic large ribosomal subunit [GO:0022625]; cytosolic ribosome [GO:0022626]; nucleus [GO:0005634]; plasma membrane [GO:0005886]; preribosome, large subunit precursor [GO:0030687]; large ribosomal subunit rRNA binding [GO:0070180]; protein kinase activator activity [GO:0030295]; structural constituent of ribosome [GO:0003735]; cytoplasmic translation [GO:0002181]; positiv…	94	2016-11-30	FUNCTION: Plays an important role in the elongation step of protein synthesis. {ECO:0000250}.	biosynthetic process;cellular biosynthetic process;cellular macromolecule biosynthetic process;cellular macromolecule metabolic process;cellular metabolic process;cellular process;macromolecule biosynthetic process;macromolecule metabolic process;metabolic process;translational elongation	structural constituent of ribosome;structural molecule activity	cell part;cytoplasmic part;cytosol;cytosolic part;cytosolic ribosome;intracellular membrane-bounded organelle;intracellular non-membrane-bounded organelle;intracellular organelle;intracellular part;macromolecular complex;membrane;membrane-bounded organelle;non-membrane-bounded organelle;nucleus;organelle;plasma membrane;ribonucleoprotein complex;ribosome	60S acidic ribosomal protein P1-1	+	1.48055	0.0230568	+	2.666	0.000186141	6	3	-0.652107	0.024264	2.32047	0.121824	1.37511	0.262986	0.536025	0.024263	139113776	440769408	206292288	718944704	793731264	311618016	824361920	757678656	926561216	612108160	388606752	343959264	2.62058e+08	6.08098e+08	8.36201e+08	4.48225e+08	1	2.32047	3.19089	1.7104
Q9MAM1	AT1G01140	CIPK9	CBL-interacting serine/threonine-protein kinase 9 (EC 2.7.11.1) (SNF1-related kinase 3.12) (SOS2-like protein kinase PKS6)	reviewed	5 out of 5	cytoplasm [GO:0005737]; nucleus [GO:0005634]; ATP binding [GO:0005524]; protein serine/threonine kinase activity [GO:0004674]; cellular response to potassium ion starvation [GO:0051365]; potassium ion homeostasis [GO:0055075]; regulation of potassium ion transport [GO:0043266]; response to cold [GO:0009409]; response to mannitol [GO:0010555]; response to salt stress [GO:0009651]; response to woun…	112	2016-11-30	FUNCTION: CIPK serine-threonine protein kinases interact with CBL proteins. Binding of a CBL protein to the regulatory NAF domain of CIPK protein lead to the activation of the kinase in a calcium-dependent manner. Involved in K(+) homeostasis under low-K(+) stress. {ECO:0000269|PubMed:23109687}.	biological regulation;cation homeostasis;cell communication;cellular process;cellular response to external stimulus;cellular response to extracellular stimulus;cellular response to nutrient levels;cellular response to potassium ion starvation;cellular response to starvation;cellular response to stimulus;cellular response to stress;chemical homeostasis;homeostatic process;ion homeostasis;metal ion…	adenyl nucleotide binding;adenyl ribonucleotide binding;ATP binding;binding;catalytic activity;kinase activity;nucleotide binding;phosphotransferase activity, alcohol group as acceptor;protein kinase activity;protein serine/threonine kinase activity;purine nucleotide binding;purine ribonucleoside triphosphate binding;purine ribonucleotide binding;ribonucleotide binding;transferase activity;transf…	cell part;cytoplasm;intracellular membrane-bounded organelle;intracellular organelle;intracellular part;membrane-bounded organelle;nucleus;organelle	CBL-interacting serine/threonine-protein kinase 9	+	1.66915	0.0166948	+	3.12877	8.77598e-05	1	1	0.191989	0.500231	1.30608	0.0241531	1.38194	0.253566	1.1863	0.500233	218403024	265793056	219621616	297859520	290038368	331346848	314367936	609559488	346410944	362762592	614709056	529533184	2.34606e+08	306414912	4.23446e+08	502334944	1	1.30608	1.80493	2.14119
Q42524	AT1G51680	4CL1	4-coumarate--CoA ligase 1 (4CL 1) (EC 6.2.1.12) (4-coumarate--CoA ligase isoform 1) (At4CL1) (4-coumaroyl-CoA synthase 1)	reviewed	5 out of 5	cytoplasm [GO:0005737]; 4-coumarate-CoA ligase activity [GO:0016207]; ATP binding [GO:0005524]; phenylpropanoid metabolic process [GO:0009698]	131	2016-11-30	FUNCTION: Produces CoA thioesters of a variety of hydroxy- and methoxy-substituted cinnamic acids, which are used to synthesize several phenylpropanoid-derived compounds, including anthocyanins, flavonoids, isoflavonoids, coumarins, lignin, suberin and wall-bound phenolics.	cellular aromatic compound metabolic process;cellular metabolic process;cellular process;metabolic process;phenylpropanoid metabolic process;secondary metabolic process	4-coumarate-CoA ligase activity;acid-thiol ligase activity;adenyl nucleotide binding;adenyl ribonucleotide binding;ATP binding;binding;catalytic activity;CoA-ligase activity;ligase activity;ligase activity, forming carbon-sulfur bonds;nucleotide binding;purine nucleotide binding;purine ribonucleoside triphosphate binding;purine ribonucleotide binding;ribonucleotide binding	cell part;cytoplasm;intracellular part	4-coumarate--CoA ligase 1		0.401812	0.270968	+	2.7172	0.00016688	1	0	0.0677361	0.884391	1.35442	0.748847	0.515119	0.326239	0.937986	0.884385	62167700	75263528	74244856	34307636	130722344	121668168	20729322	42382696	84571528	33723796	59190608	45610660	7.05587e+07	9.5566e+07	4.92278e+07	4.6175e+07	1	1.35442	0.697686	0.65442
P0DH99	AT1G07940	A1	Elongation factor 1-alpha 1 (EF-1-alpha 1) (eEF-1A1)	reviewed	4 out of 5	intracellular [GO:0005622]; mitochondrion [GO:0005739]; plasma membrane [GO:0005886]; plasmodesma [GO:0009506]; GTP binding [GO:0005525]; GTPase activity [GO:0003924]; translation elongation factor activity [GO:0003746]	43	2017-01-18	FUNCTION: This protein promotes the GTP-dependent binding of aminoacyl-tRNA to the A-site of ribosomes during protein biosynthesis.		binding;catalytic activity;GTP binding;GTPase activity;guanyl nucleotide binding;guanyl ribonucleotide binding;hydrolase activity;hydrolase activity, acting on acid anhydrides;hydrolase activity, acting on acid anhydrides, in phosphorus-containing anhydrides;nucleic acid binding;nucleoside-triphosphatase activity;nucleotide binding;purine nucleotide binding;purine ribonucleoside triphosphate bind…	cell junction;cell part;cell-cell junction;cytoplasmic part;intracellular membrane-bounded organelle;intracellular organelle;intracellular part;membrane;membrane-bounded organelle;mitochondrion;organelle;plasma membrane;plasmodesma	Elongation factor 1-alpha 1		0.643466	0.140839	+	5.79668	1.00125e-05	28	0	-0.303157	0.185374	0.959992	0.643844	1.10085	0.677648	0.728076	0.185367	190059000000	181209000000	227410000000	188729000000	200675000000	185322000000	262222000000	218074000000	152389000000	124700000000	176409000000	159534000000	1.99559e+11	1.91575e+11	210895000000	1.53548e+11	1	0.959992	1.0568	0.769434
Q9LNJ9	AT1G01220	FKGP	Bifunctional fucokinase/fucose pyrophosphorylase (AtFKGP) [Includes: L-fucokinase (EC 2.7.1.52); Fucose-1-phosphate guanylyltransferase (EC 2.7.7.30) (GDP-fucose pyrophosphorylase)]	reviewed	5 out of 5	cytoplasm [GO:0005737]; ATP binding [GO:0005524]; fucokinase activity [GO:0050201]; fucose-1-phosphate guanylyltransferase activity [GO:0047341]; metal ion binding [GO:0046872]; carbohydrate metabolic process [GO:0005975]; GDP-L-fucose salvage [GO:0042352]	94	2017-01-18	FUNCTION: Bifunctional enzyme involved in the salvage pathway which converts free L-fucose to GDP-L-fucose. The sugar-1-kinase activity has a strict substrate specificity for L-fucose and ATP. The pyrophosphorylase activity has a strict substrate specificity for L-fucose 1-phosphate and GTP. {ECO:0000269|PubMed:18199744}.	alcohol biosynthetic process;alcohol metabolic process;biosynthetic process;carbohydrate biosynthetic process;carbohydrate metabolic process;cellular biosynthetic process;cellular carbohydrate biosynthetic process;cellular carbohydrate metabolic process;cellular metabolic compound salvage;cellular metabolic process;cellular nitrogen compound biosynthetic process;cellular nitrogen compound metabol…	adenyl nucleotide binding;adenyl ribonucleotide binding;ATP binding;binding;catalytic activity;cation binding;fucokinase activity;fucose-1-phosphate guanylyltransferase activity;guanylyltransferase activity;ion binding;kinase activity;metal ion binding;nucleotide binding;nucleotidyltransferase activity;phosphotransferase activity, alcohol group as acceptor;purine nucleotide binding;purine ribonuc…	cell part;cytoplasm;intracellular part	Bifunctional fucokinase/fucose pyrophosphorylase;Fucose-1-phosphate guanylyltransferase;L-fucokinase		0.0263616	0.925685	+	0.964237	0.0104393	1	1	-0.0598979	0.889078	1.09544	0.761789	1.00461	0.853311	0.925809	0.889094	40292492	5010128	41700736	23168612	13809058	58329272	16268168	35266188	44211504	16556734	40404324	31681334	2.90011e+07	3.1769e+07	3.19153e+07	29547464	1	1.09544	1.10048	1.01884
Q39056	AT1G01290	CNX3	Cyclic pyranopterin monophosphate synthase accessory protein, mitochondrial (Molybdenum cofactor biosynthesis enzyme CNX3) (Molybdenum cofactor biosynthesis protein C) (Molybdopterin biosynthesis protein CNX3)	reviewed	3 out of 5	chloroplast [GO:0009507]; mitochondrial matrix [GO:0005759]; mitochondrion [GO:0005739]; Mo-molybdopterin cofactor biosynthetic process [GO:0006777]	114	2017-01-18	FUNCTION: Together with CNX2, is involved in the conversion of 5'-GTP to cyclic pyranopterin monophosphate (cPMP or molybdopterin precursor Z). {ECO:0000250}.	aromatic compound biosynthetic process;biosynthetic process;cellular aromatic compound metabolic process;cellular biosynthetic process;cellular metabolic process;cellular nitrogen compound biosynthetic process;cellular nitrogen compound metabolic process;cellular process;coenzyme biosynthetic process;coenzyme metabolic process;cofactor biosynthetic process;cofactor metabolic process;heterocycle b…		cell part;chloroplast;cytoplasmic part;intracellular membrane-bounded organelle;intracellular organelle;intracellular organelle lumen;intracellular organelle part;intracellular part;membrane-bounded organelle;membrane-enclosed lumen;mitochondrial matrix;mitochondrial part;mitochondrion;organelle;organelle lumen;organelle part;plastid	Cyclic pyranopterin monophosphate synthase accessory protein, mitochondrial		0.496185	0.207814	+	4.5293	6.26959e-06	1	1	-0.270924	0.293324	1.1249	0.457275	1.30632	0.329389	0.746302	0.293362	166862528	138885152	145326912	149928336	210761536	146724432	164910768	306748352	191188432	191460336	127631280	175592816	1.50358e+08	1.69138e+08	220949184	1.64895e+08	1	1.1249	1.46949	1.09668
Q9SEX2	AT1G80350	AAA1	Katanin p60 ATPase-containing subunit A1 (Katanin p60 subunit A1) (EC 3.6.4.3) (CAD ATPase) (Katanin-1) (Atp60) (Protein BOTERO 1) (Protein ECTOPIC ROOT HAIR 3) (Protein FAT ROOT) (Protein FRAGILE FIBER 2) (AtAAA1) (p60 katanin)	reviewed	5 out of 5	cytoplasm [GO:0005737]; microtubule [GO:0005874]; nucleus [GO:0005634]; ATP binding [GO:0005524]; microtubule-severing ATPase activity [GO:0008568]; cortical microtubule organization [GO:0043622]; microtubule cytoskeleton organization [GO:0000226]; microtubule severing [GO:0051013]; multidimensional cell growth [GO:0009825]; plant-type cell wall biogenesis [GO:0009832]; trichome branching [GO:001…	111	2016-11-30	FUNCTION: Severs microtubules in vitro in an ATP-dependent manner. This activity may promote rapid reorganization of cellular microtubule arrays. May be required for reorientation of cortical microtubule arrays during cellular elongation. Failure to correctly orient these arrays drastically compromises fiber length, cell wall thickness and mechanical strength. May also be required for the spatial…	anatomical structure morphogenesis;cell growth;cell morphogenesis;cell morphogenesis involved in differentiation;cell wall biogenesis;cell wall organization or biogenesis;cellular cell wall organization or biogenesis;cellular component biogenesis;cellular component biogenesis at cellular level;cellular component morphogenesis;cellular component organization;cellular component organization at cell…	adenyl nucleotide binding;adenyl ribonucleotide binding;ATP binding;ATPase activity;ATPase activity, coupled;binding;catalytic activity;hydrolase activity;hydrolase activity, acting on acid anhydrides;hydrolase activity, acting on acid anhydrides, in phosphorus-containing anhydrides;microtubule-severing ATPase activity;nucleoside-triphosphatase activity;nucleotide binding;purine nucleotide bindin…	cell part;cytoplasm;cytoskeletal part;intracellular membrane-bounded organelle;intracellular organelle;intracellular organelle part;intracellular part;macromolecular complex;membrane-bounded organelle;microtubule;nucleus;organelle;organelle part;protein complex	Katanin p60 ATPase-containing subunit A1		0.516417	0.196367	+	2.34232	0.000338119	1	0	-0.996418	0.203407	1.45138	0.314048	1.22488	0.389655	0.515952	0.203412	10089653	16821662	20968480	15249226	20677282	33565408	33190756	22903276	29024950	3.06636e+06	13004465	27846516	1.59599e+07	23163972	28372994	1.46391e+07	1	1.45138	1.77776	0.917242
P31167	AT3G08580	AAC1	ADP,ATP carrier protein 1, mitochondrial (ADP/ATP translocase 1) (Adenine nucleotide translocator 1) (ANT 1)	reviewed	5 out of 5	cell wall [GO:0005618]; chloroplast [GO:0009507]; chloroplast envelope [GO:0009941]; integral component of membrane [GO:0016021]; membrane [GO:0016020]; mitochondrial envelope [GO:0005740]; mitochondrial inner membrane [GO:0005743]; mitochondrion [GO:0005739]; nucleolus [GO:0005730]; plasma membrane [GO:0005886]; vacuolar membrane [GO:0005774]; vacuole [GO:0005773]; ATP:ADP antiporter activity [G…	141	2016-11-30	FUNCTION: Catalyzes the exchange of ADP and ATP across the mitochondrial inner membrane.	adenine nucleotide transport;ADP transport;ATP transport;cellular process;establishment of localization;nitrogen compound transport;nucleobase-containing compound transport;nucleotide transport;purine nucleotide transport;purine ribonucleotide transport;purine-containing compound transmembrane transport;transmembrane transport;transport	active transmembrane transporter activity;antiporter activity;ATP:ADP antiporter activity;binding;cation binding;copper ion binding;ion binding;metal ion binding;secondary active transmembrane transporter activity;solute:solute antiporter activity;transition metal ion binding;transmembrane transporter activity;transporter activity	cell part;cell wall;chloroplast;chloroplast envelope;chloroplast part;cytoplasmic part;envelope;external encapsulating structure;integral to membrane;intracellular membrane-bounded organelle;intracellular non-membrane-bounded organelle;intracellular organelle;intracellular organelle part;intracellular part;intrinsic to membrane;membrane;membrane part;membrane-bounded organelle;mitochondrial envel…	ADP,ATP carrier protein 1, mitochondrial	+	1.21798	0.0382265	+	3.81962	2.83688e-05	21	0	0.153186	0.397779	1.04632	0.81653	1.32789	0.105	1.18687	0.397702	78843699200	68122222592	105548000000	75348688896	76966273024	111896000000	128060000000	103929000000	118855000000	102375000000	143368000000	170663000000	84171307264	88070320640	116948000000	138802000000	1	1.04632	1.3894	1.64904
Q8RVQ9	AT1G01370	HTR12	Histone H3-like centromeric protein HTR12 (Centromeric histone CENH3)	reviewed	5 out of 5	chromatin [GO:0000785]; chromosome, centromeric region [GO:0000775]; condensed chromosome kinetochore [GO:0000777]; kinetochore [GO:0000776]; nucleosome [GO:0000786]; nucleus [GO:0005634]; centromeric DNA binding [GO:0019237]; nucleosomal DNA binding [GO:0031492]; cell division [GO:0051301]; centromere complex assembly [GO:0034508]; double fertilization forming a zygote and endosperm [GO:0009567]…	108	2017-01-18	FUNCTION: Histone H3-like variant which exclusively replaces conventional H3 in the nucleosome core of centromeric chromatin at the inner plate of the kinetochore. Required for recruitment and assembly of kinetochore proteins, mitotic progression and chromosome segregation. May serve as an epigenetic mark that propagates centromere identity through replication and cell division (By similarity). {…	cell cycle phase;cell cycle process;cell division;cellular process;chromosome separation;double fertilization forming a zygote and endosperm;fertilization;meiosis;meiotic chromosome separation;reproductive process	binding;DNA binding;nucleic acid binding	cell part;chromatin;chromosomal part;chromosome, centromeric region;condensed chromosome kinetochore;intracellular membrane-bounded organelle;intracellular non-membrane-bounded organelle;intracellular organelle;intracellular organelle part;intracellular part;kinetochore;macromolecular complex;membrane-bounded organelle;non-membrane-bounded organelle;nucleosome;nucleus;organelle;organelle part;pro…	Histone H3-like centromeric protein HTR12	+	1.37341	0.0282545	+	2.24815	0.000404719	1	1	-5.77853	0.330417	2.32696	0.970334	6.40339	0.100113	0.373178	0.330417	1	1	2.33762e+06	1	5439559	1	17601138	7.29997e+06	9930530	1	4383762	8614637	779208	1813187	1.16105e+07	4332800	1	2.32696	14.9004	5.56051
P40941	AT5G13490	AAC2	ADP,ATP carrier protein 2, mitochondrial (ADP/ATP translocase 2) (Adenine nucleotide translocator 2) (ANT 2)	reviewed	5 out of 5	chloroplast [GO:0009507]; chloroplast envelope [GO:0009941]; integral component of membrane [GO:0016021]; membrane [GO:0016020]; mitochondrial envelope [GO:0005740]; mitochondrial inner membrane [GO:0005743]; mitochondrion [GO:0005739]; vacuolar membrane [GO:0005774]; ATP:ADP antiporter activity [GO:0005471]; copper ion binding [GO:0005507]; purine nucleotide transport [GO:0015865]	128	2016-11-30	FUNCTION: Catalyzes the exchange of ADP and ATP across the mitochondrial inner membrane.	adenine nucleotide transport;ADP transport;ATP transport;cellular process;establishment of localization;nitrogen compound transport;nucleobase-containing compound transport;nucleotide transport;purine nucleotide transport;purine ribonucleotide transport;purine-containing compound transmembrane transport;transmembrane transport;transport	active transmembrane transporter activity;antiporter activity;ATP:ADP antiporter activity;binding;cation binding;copper ion binding;ion binding;metal ion binding;secondary active transmembrane transporter activity;solute:solute antiporter activity;transition metal ion binding;transmembrane transporter activity;transporter activity	cell part;chloroplast;chloroplast envelope;chloroplast part;cytoplasmic part;envelope;integral to membrane;intracellular membrane-bounded organelle;intracellular organelle;intracellular organelle part;intracellular part;intrinsic to membrane;membrane;membrane part;membrane-bounded organelle;mitochondrial envelope;mitochondrial inner membrane;mitochondrial membrane;mitochondrial part;mitochondrion…	ADP,ATP carrier protein 2, mitochondrial	+	3.35772	0.00169954	+	1.00059	0.00934155	4	0	0.412846	0.165696	1.73379	0.125371	2.28878	0.0699635	1.45089	0.165693	786825536	828464768	809772928	804178432	1544678656	1855682304	1938550528	3703862272	3980835584	5464574464	4183966464	4313776640	8.08354e+08	1.40151e+09	3.20775e+09	4654105856	1	1.73379	3.96825	5.75751
Q8S4Y1	AT5G48230	AAT1	Acetyl-CoA acetyltransferase, cytosolic 1 (EC 2.3.1.9) (Cytosolic acetoacetyl-CoA thiolase 1) (Thiolase 1) (Protein EMBRYO DEFECTIVE 1276)	reviewed	5 out of 5	cytosol [GO:0005829]; peroxisome [GO:0005777]; plasma membrane [GO:0005886]; acetyl-CoA C-acetyltransferase activity [GO:0003985]; metal ion binding [GO:0046872]; fatty acid beta-oxidation [GO:0006635]; isoprenoid biosynthetic process [GO:0008299]; pollen germination [GO:0009846]; pollen tube growth [GO:0009860]; sterol metabolic process [GO:0016125]	106	2016-11-30		alcohol metabolic process;anatomical structure morphogenesis;biosynthetic process;cell growth;cell morphogenesis;cell morphogenesis involved in differentiation;cell tip growth;cellular biosynthetic process;cellular component morphogenesis;cellular component organization;cellular component organization or biogenesis;cellular developmental process;cellular lipid metabolic process;cellular metabolic…	acetyl-CoA C-acetyltransferase activity;acetyl-CoA C-acyltransferase activity;acetyltransferase activity;binding;C-acetyltransferase activity;C-acyltransferase activity;catalytic activity;cation binding;ion binding;metal ion binding;transferase activity;transferase activity, transferring acyl groups;transferase activity, transferring acyl groups other than amino-acyl groups	cell part;cytoplasmic part;cytosol;intracellular membrane-bounded organelle;intracellular organelle;intracellular part;membrane;membrane-bounded organelle;microbody;organelle;peroxisome;plasma membrane	Acetyl-CoA acetyltransferase, cytosolic 1	+	3.62248	0.00130966	+	6.6549	0	14	0	-0.254621	0.0599004	0.996535	0.960848	1.82379	0.000759395	0.779709	0.0599231	2074412672	1900578560	1758159104	1943980288	2040461312	1728842752	3253469440	3758384128	3407995648	3029305856	2831892224	2263247616	1911050112	1.90443e+09	3473283072	2.70815e+09	1	0.996535	1.81747	1.4171
O03983	AT1G01470	LEA14	Probable desiccation-related protein LEA14	reviewed	2 out of 5	cytosol [GO:0005829]; defense response to fungus [GO:0050832]; response to desiccation [GO:0009269]; response to high light intensity [GO:0009644]; response to wounding [GO:0009611]	108	2016-11-30		defense response;defense response to fungus;multi-organism process;response to abiotic stimulus;response to biotic stimulus;response to chemical stimulus;response to desiccation;response to fungus;response to high light intensity;response to light intensity;response to light stimulus;response to other organism;response to radiation;response to stimulus;response to stress;response to water;respons…		cell part;cytoplasmic part;cytosol;intracellular part	Probable desiccation-related protein LEA14	+	2.96012	0.00268454	+	0.826501	0.0160113	6	6	0.790566	0.0320479	1.72186	0.0646978	1.27915	0.499592	2.08436	0.032047	1397646464	1506697472	892908288	2693485568	1646993664	2197861632	1666965248	2858972928	3837554688	5810775552	6008665600	5613085696	1.26575e+09	2.17945e+09	2.78783e+09	5.81084e+09	1	1.72186	2.20251	4.59083
Q39002	AT1G80300	AATP1	ADP,ATP carrier protein 1, chloroplastic (ADP/ATP translocase 1) (Adenine nucleotide translocase 1)	reviewed	4 out of 5	chloroplast envelope [GO:0009941]; chloroplast membrane [GO:0031969]; integral component of membrane [GO:0016021]; membrane [GO:0016020]; plastid [GO:0009536]; ATP binding [GO:0005524]; ATP:ADP antiporter activity [GO:0005471]	124	2016-11-30	FUNCTION: May function as an ATP importer. {ECO:0000269|PubMed:9025303}.	adenine nucleotide transport;ADP transport;ATP transport;cellular process;establishment of localization;nitrogen compound transport;nucleobase-containing compound transport;nucleotide transport;purine nucleotide transport;purine ribonucleotide transport;purine-containing compound transmembrane transport;transmembrane transport;transport	active transmembrane transporter activity;adenyl nucleotide binding;adenyl ribonucleotide binding;antiporter activity;ATP binding;ATP:ADP antiporter activity;binding;nucleotide binding;purine nucleotide binding;purine ribonucleoside triphosphate binding;purine ribonucleotide binding;ribonucleotide binding;secondary active transmembrane transporter activity;solute:solute antiporter activity;transm…	cell part;chloroplast envelope;chloroplast membrane;chloroplast part;cytoplasmic part;envelope;integral to membrane;intracellular membrane-bounded organelle;intracellular organelle;intracellular organelle part;intracellular part;intrinsic to membrane;membrane;membrane part;membrane-bounded organelle;organelle;organelle envelope;organelle membrane;organelle part;plastid;plastid envelope;plastid me…	ADP,ATP carrier protein 1, chloroplastic	+	4.42887	0.000488263	+	2.1007	0.000538546	10	0	0.322188	0.18366	1.20083	0.252672	2.89443	0.00912284	1.33398	0.183669	1314550016	1239299200	1587751168	1442387584	1496729216	2034249088	4022565632	3641087744	6731402752	5620177920	6718971392	6863555584	1.38053e+09	1.65779e+09	4.79835e+09	6400901632	1	1.20083	3.47572	4.63654
Q9LMM5	AT1G01560	MPK11	Mitogen-activated protein kinase 11 (AtMPK11) (MAP kinase 11) (EC 2.7.11.24)	reviewed	4 out of 5	cytosol [GO:0005829]; ATP binding [GO:0005524]; MAP kinase activity [GO:0004707]; response to abscisic acid [GO:0009737]	124	2016-11-30		response to abscisic acid stimulus;response to chemical stimulus;response to endogenous stimulus;response to hormone stimulus;response to organic substance;response to stimulus	adenyl nucleotide binding;adenyl ribonucleotide binding;ATP binding;binding;catalytic activity;kinase activity;MAP kinase activity;molecular transducer activity;nucleotide binding;phosphotransferase activity, alcohol group as acceptor;protein kinase activity;protein serine/threonine kinase activity;purine nucleotide binding;purine ribonucleoside triphosphate binding;purine ribonucleotide binding;…	cell part;cytoplasmic part;cytosol;intracellular part	Mitogen-activated protein kinase 11	+	2.30354	0.00596254	+	2.47492	0.000270633	3	3	0.0940723	0.827948	4.7718	0.0019195	0.834261	0.509612	0.961829	0.827924	52390496	59291960	92099616	300791456	261114336	410501472	110022168	281338272	419881472	222283088	296364448	261628448	6.79274e+07	3.24136e+08	2.70414e+08	2.60092e+08	1	4.7718	3.98093	3.82897
Q9LMM0	AT1G01610	GPAT4	Glycerol-3-phosphate 2-O-acyltransferase 4 (AtGPAT4) (EC 2.3.1.198) (Glycerol-3-phosphate acyltransferase 4)	reviewed	4 out of 5	integral component of membrane [GO:0016021]; membrane [GO:0016020]; glycerol-3-phosphate 2-O-acyltransferase activity [GO:0090447]; phosphatase activity [GO:0016791]; cutin biosynthetic process [GO:0010143]; phospholipid biosynthetic process [GO:0008654]	94	2016-11-30	FUNCTION: Esterifies acyl-group from acyl-ACP to the sn-2 position of glycerol-3-phosphate, a step in cutin biosynthesis. {ECO:0000269|PubMed:20551224}.	biosynthetic process;carboxylic acid biosynthetic process;carboxylic acid metabolic process;cellular biosynthetic process;cellular ketone metabolic process;cellular lipid metabolic process;cellular metabolic process;cellular process;cutin biosynthetic process;dephosphorylation;fatty acid biosynthetic process;fatty acid metabolic process;lipid biosynthetic process;lipid metabolic process;metabolic…	catalytic activity;hydrolase activity;hydrolase activity, acting on ester bonds;phosphatase activity;phosphoric ester hydrolase activity	cell part;integral to membrane;intrinsic to membrane;membrane part	Glycerol-3-phosphate 2-O-acyltransferase 4	+	1.59766	0.018608	+	3.18109	7.99765e-05	4	2	-0.00630093	0.987074	0.219991	0.0362238	1.08829	0.590913	1.12665	0.987082	160549552	178446064	256061024	73855440	45053500	11998029	47847940	54609300	40007208	36497124	94162176	29848924	1.98352e+08	4.36357e+07	4.74881e+07	5.35027e+07	1	0.219991	0.239413	0.269736
P92935	AT1G15500	AATP2	ADP,ATP carrier protein 2, chloroplastic (ADP/ATP translocase 2) (Adenine nucleotide translocase 2)	reviewed	3 out of 5	chloroplast [GO:0009507]; chloroplast envelope [GO:0009941]; chloroplast membrane [GO:0031969]; cytoplasm [GO:0005737]; integral component of membrane [GO:0016021]; plastid [GO:0009536]; ATP binding [GO:0005524]; ATP:ADP antiporter activity [GO:0005471]	129	2016-11-30			active transmembrane transporter activity;adenyl nucleotide binding;adenyl ribonucleotide binding;antiporter activity;ATP binding;ATP:ADP antiporter activity;binding;nucleotide binding;purine nucleotide binding;purine ribonucleoside triphosphate binding;purine ribonucleotide binding;ribonucleotide binding;secondary active transmembrane transporter activity;solute:solute antiporter activity;transm…	cell part;chloroplast;chloroplast envelope;chloroplast membrane;chloroplast part;cytoplasm;cytoplasmic part;envelope;integral to membrane;intracellular membrane-bounded organelle;intracellular organelle;intracellular organelle part;intracellular part;intrinsic to membrane;membrane;membrane part;membrane-bounded organelle;organelle;organelle envelope;organelle membrane;organelle part;plastid;plast…	ADP,ATP carrier protein 2, chloroplastic	+	1.66403	0.0168044	+	4.00979	2.12332e-05	1	0	0.125092	0.595633	0.732717	0.0436143	1.71762	0.0234236	1.15613	0.595564	96258784	107801344	119240168	66791232	90772880	79323408	105521264	144596816	156764048	216246224	119980648	134182624	1.07767e+08	7.89625e+07	135627376	1.56803e+08	1	0.732717	1.25853	1.45502
Q9LQ96	AT1G01630	T1N6	Polyphosphoinositide binding protein, putative (Protein sec fourteen-like protein-20) (Putative polyphosphoinositide-binding protein) (T1N6.1 protein) (Uncharacterized protein)	unreviewed	1 out of 5		117	2017-01-18							0.995429	0.0616056	+	4.9479	8.02676e-06	1	1	-0.196481	0.469474	1.39171	0.0808266	0.709163	0.215027	0.784571	0.469512	52898668	52214052	62009144	60847356	93767856	77969240	43867816	81767848	39304680	37073180	41469240	50864996	55707288	7.75282e+07	5.49801e+07	4.31358e+07	1	1.39171	0.986947	0.77433
Q8LFP9	AT1G67080	ABA4	Protein ABA DEFICIENT 4, chloroplastic	reviewed	4 out of 5	chloroplast envelope [GO:0009941]; chloroplast membrane [GO:0031969]; integral component of membrane [GO:0016021]; abscisic acid biosynthetic process [GO:0009688]; regulation of superoxide anion generation [GO:0032928]; xanthophyll metabolic process [GO:0016122]	88	2016-11-30	FUNCTION: Required for neoxanthin biosynthesis, an intermediary step in abscisic acid (ABA) biosynthesis. Probably not involved directly in the enzymatic conversion of violaxanthin to neoxanthin. Cannot convert violaxanthin to neoxanthin in vitro. Required for ABA biosynthesis in response to drought stress (PubMed:17470058). Required for neoxanthin biosynthesis which is involved in photoprotectio…	abscisic acid biosynthetic process;abscisic acid metabolic process;apocarotenoid biosynthetic process;apocarotenoid metabolic process;biological regulation;biosynthetic process;carboxylic acid biosynthetic process;carboxylic acid metabolic process;carotenoid metabolic process;cellular biosynthetic process;cellular ketone metabolic process;cellular lipid metabolic process;cellular metabolic proces…		cell part;chloroplast envelope;chloroplast part;cytoplasmic part;envelope;intracellular organelle part;intracellular part;organelle envelope;organelle part;plastid envelope;plastid part		+	4.54131	0.000483516	+	5.65573	8.95857e-06	1	0	-0.0178823	0.88068	1.67328	0.00120089	1.47087	0.026701	0.975987	0.880636	537181632	486501568	528651680	796972608	842743872	957770752	1122625152	1527693056	1170251008	1115416192	1353249536	1260160768	517444960	8.65829e+08	1273523072	1.24294e+09	1	1.67328	2.46118	2.40208
Q9ZTZ7	AT1G01790	KEA1	K(+) efflux antiporter 1, chloroplastic (AtKEA1)	reviewed	4 out of 5	chloroplast [GO:0009507]; chloroplast envelope [GO:0009941]; chloroplast membrane [GO:0031969]; integral component of membrane [GO:0016021]; solute:proton antiporter activity [GO:0015299]; potassium ion transport [GO:0006813]	95	2017-01-18	FUNCTION: K(+)/H(+) antiporter involved in K(+) homeostasis and osmotic adjustment. {ECO:0000269|PubMed:24278440}.	cation transport;establishment of localization;ion transport;metal ion transport;monovalent inorganic cation transport;potassium ion transport;transport	active transmembrane transporter activity;antiporter activity;cation transmembrane transporter activity;hydrogen ion transmembrane transporter activity;inorganic cation transmembrane transporter activity;ion transmembrane transporter activity;monovalent inorganic cation transmembrane transporter activity;secondary active transmembrane transporter activity;solute:cation antiporter activity;solute:…	cell part;chloroplast;chloroplast envelope;chloroplast membrane;chloroplast part;cytoplasmic part;envelope;integral to membrane;intracellular membrane-bounded organelle;intracellular organelle;intracellular organelle part;intracellular part;intrinsic to membrane;membrane;membrane part;membrane-bounded organelle;organelle;organelle envelope;organelle membrane;organelle part;plastid;plastid envelop…	K(+) efflux antiporter 1, chloroplastic	+	1.4034	0.0265732	+	4.52948	6.27287e-06	16	12	-0.261597	0.362586	0.57478	0.145047	0.848974	0.416865	0.776317	0.362633	3419076864	1996113792	4810493952	1750541312	1714813952	2412163328	2232669696	1301543552	1455647616	865596608	1323590016	1684529664	3408561536	1959172864	1.66329e+09	1.29124e+09	1	0.57478	0.487973	0.378822
Q84M24	AT2G41700	ABCA1	ABC transporter A family member 1 (ABC transporter ABCA.1) (AtABCA1) (ABC one homolog protein 1) (AtAOH1)	reviewed	3 out of 5	integral component of membrane [GO:0016021]; vacuolar membrane [GO:0005774]; ATP binding [GO:0005524]; ATPase activity, coupled to transmembrane movement of substances [GO:0042626]; lipid transport [GO:0006869]	109	2016-11-30		cellular process;establishment of localization;lipid transport;organic substance transport;transmembrane transport;transport	active transmembrane transporter activity;adenyl nucleotide binding;adenyl ribonucleotide binding;ATP binding;ATPase activity;ATPase activity, coupled;ATPase activity, coupled to movement of substances;ATPase activity, coupled to transmembrane movement of substances;binding;catalytic activity;hydrolase activity;hydrolase activity, acting on acid anhydrides;hydrolase activity, acting on acid anhyd…	cell part;cytoplasmic part;integral to membrane;intracellular organelle part;intracellular part;intrinsic to membrane;membrane;membrane part;organelle membrane;organelle part;vacuolar membrane;vacuolar part	ABC transporter A family member 1		1.02926	0.0573091	+	1.01113	0.00907902	2	0	-0.368207	0.305123	1.18046	0.876637	2.68321	0.0785904	0.734722	0.305123	23948316	8261485	35927884	8796800	23114996	48522160	56794156	72804480	86222752	27576374	63028012	67964424	2.27126e+07	2.68113e+07	7.19405e+07	52856270	1	1.18046	3.16743	2.32718
Q9LQ73	AT1G01820	PEX11C	Peroxisomal membrane protein 11C (Peroxin-11C) (AtPEX11c)	reviewed	5 out of 5	integral component of peroxisomal membrane [GO:0005779]; peroxisome [GO:0005777]; plasmodesma [GO:0009506]; identical protein binding [GO:0042802]; peroxisome fission [GO:0016559]; peroxisome organization [GO:0007031]; regulation of peroxisome size [GO:0044375]	89	2016-11-30	FUNCTION: Involved in peroxisomal proliferation. Promotes peroxisomal duplication, aggregation or elongation without fission. {ECO:0000269|PubMed:16636080, ECO:0000269|PubMed:17220199, ECO:0000269|PubMed:18539750}.	cellular component organization;cellular component organization at cellular level;cellular component organization or biogenesis;cellular component organization or biogenesis at cellular level;cellular process;organelle fission;organelle organization;peroxisome fission;peroxisome organization	binding;identical protein binding;protein binding	cell junction;cell part;cell-cell junction;cytoplasmic part;integral to membrane;integral to organelle membrane;integral to peroxisomal membrane;intracellular membrane-bounded organelle;intracellular organelle;intracellular organelle part;intracellular part;intrinsic to membrane;intrinsic to organelle membrane;intrinsic to peroxisomal membrane;membrane part;membrane-bounded organelle;microbody;mi…	Peroxisomal membrane protein 11C	+	4.77762	0.00038806	+	5.18105	9.36037e-06	4	4	-0.299709	0.0617725	1.703	0.00728532	2.11309	0.00491042	0.73286	0.0617618	696487424	743602560	901647104	1202275456	1262704000	1522988032	2578253824	3445479680	2403183616	1951648000	2211251200	2012851584	7.80579e+08	1329322496	2.80897e+09	2.05858e+09	1	1.703	3.59858	2.63725
Q84WS0	AT1G01900	SBTI1	Subtilisin-like protease SBT1.1 (EC 3.4.21.-) (Subtilase subfamily 1 member 1) (AtSBT1.1)	reviewed	4 out of 5	cell wall [GO:0005618]; extracellular matrix [GO:0031012]; proteinaceous extracellular matrix [GO:0005578]; serine-type endopeptidase activity [GO:0004252]; proteolysis [GO:0006508]	107	2016-11-30	FUNCTION: Serine protease that cleaves the phytosulfokines PSK3, PSK2 and PSK5 in vitro. Phytosulfokines are plant growth factors or peptide hormones that promotes plant cell differentiation, organogenesis and somatic embryogenesis as well as cell proliferation. {ECO:0000269|PubMed:18643977}.	macromolecule metabolic process;metabolic process;primary metabolic process;protein metabolic process;proteolysis	catalytic activity;endopeptidase activity;hydrolase activity;peptidase activity;peptidase activity, acting on L-amino acid peptides;serine hydrolase activity;serine-type endopeptidase activity;serine-type peptidase activity	cell part;cell wall;external encapsulating structure;extracellular matrix;extracellular region part;proteinaceous extracellular matrix	Subtilisin-like protease SBT1.1	+	2.65549	0.00383758	+	4.62374	6.62983e-06	4	4	-1.11819	0.000920004	0.890584	0.690958	2.9639	0.00777397	0.327352	0.000919984	280845088	510369152	306031328	382175008	389184416	205829808	972539648	1103347712	820399040	369528288	267162112	311413600	3.65749e+08	325729744	965428800	3.16035e+08	1	0.890584	2.6396	0.864076
Q8LPQ6	AT4G25450	ABCB28	ABC transporter B family member 28 (ABC transporter ABCB.28) (AtABCB28) (Non-intrinsic ABC protein 8) (TAP-related protein 1)	reviewed	4 out of 5	chloroplast [GO:0009507]; chloroplast envelope [GO:0009941]; integral component of membrane [GO:0016021]; membrane [GO:0016020]; ATP binding [GO:0005524]; ATPase activity, coupled to transmembrane movement of substances [GO:0042626]; transporter activity [GO:0005215]; transmembrane transport [GO:0055085]	106	2016-11-30		cellular process;establishment of localization;transmembrane transport;transport	active transmembrane transporter activity;adenyl nucleotide binding;adenyl ribonucleotide binding;ATP binding;ATPase activity;ATPase activity, coupled;ATPase activity, coupled to movement of substances;ATPase activity, coupled to transmembrane movement of substances;binding;catalytic activity;hydrolase activity;hydrolase activity, acting on acid anhydrides;hydrolase activity, acting on acid anhyd…	cell part;chloroplast;chloroplast envelope;chloroplast part;cytoplasmic part;envelope;integral to membrane;intracellular membrane-bounded organelle;intracellular organelle;intracellular organelle part;intracellular part;intrinsic to membrane;membrane;membrane part;membrane-bounded organelle;organelle;organelle envelope;organelle part;plastid;plastid envelope;plastid part	ABC transporter B family member 28		0.915286	0.0733849	+	6.66373	0	15	0	-0.289593	0.0736451	0.93679	0.565776	1.11291	0.284537	0.753294	0.0736514	3823439104	3543354112	4636433920	3884327424	3324811264	4035368448	4062596608	4675233792	3776264192	2551410944	3597434624	3277946880	4001075712	3.74817e+09	4171364864	3.14226e+09	1	0.93679	1.04256	0.785355
Q9LPC5	AT1G01960	BIG3	Brefeldin A-inhibited guanine nucleotide-exchange protein 3 (BIG3) (ARF guanine-nucleotide exchange factor BIG3) (Protein EMBRYO SAC DEVELOPMENT ARREST 10)	reviewed	5 out of 5	cytosol [GO:0005829]; nucleus [GO:0005634]; trans-Golgi network membrane [GO:0032588]; ARF guanyl-nucleotide exchange factor activity [GO:0005086]; megagametogenesis [GO:0009561]; protein transport [GO:0015031]; regulation of ARF protein signal transduction [GO:0032012]; vesicle-mediated transport [GO:0016192]	103	2016-11-30	FUNCTION: Activates the ARF proteins by exchanging bound GDP for free GTP. Plays a role in vesicular protein sorting (By similarity). Involved both in the nuclear division phase and in the nuclear fusion phase. {ECO:0000250, ECO:0000269|PubMed:15634699}.	biological regulation;cellular process;developmental process;establishment of localization;establishment of protein localization;megagametogenesis;positive regulation of catalytic activity;positive regulation of GTPase activity;positive regulation of hydrolase activity;positive regulation of molecular function;protein transport;regulation of biological process;regulation of catabolic process;regu…	ARF guanyl-nucleotide exchange factor activity;enzyme regulator activity;GTPase regulator activity;guanyl-nucleotide exchange factor activity;nucleoside-triphosphatase regulator activity;small GTPase regulator activity	cell part;cytoplasmic part;cytosol;Golgi apparatus part;intracellular membrane-bounded organelle;intracellular organelle;intracellular organelle part;intracellular part;membrane;membrane-bounded organelle;nucleus;organelle;organelle part;trans-Golgi network	Brefeldin A-inhibited guanine nucleotide-exchange protein 3		0.195775	0.519151	+	5.11804	8.95522e-06	16	13	0.00138187	0.992163	0.893257	0.553684	1.1817	0.228114	1.00641	0.992247	662436352	902161280	1039317248	643323200	835380992	847260672	803166656	895546624	1049880256	743006784	1064571328	958622592	8.67972e+08	7.75322e+08	9.16198e+08	9.22067e+08	1	0.893257	1.05556	1.06232
Q8LPT1	AT2G39480	ABCB6	ABC transporter B family member 6 (ABC transporter ABCB.6) (AtABCB6) (Multidrug resistance protein 6) (P-glycoprotein 6)	reviewed	3 out of 5	integral component of membrane [GO:0016021]; nucleus [GO:0005634]; plasma membrane [GO:0005886]; plasmodesma [GO:0009506]; ATP binding [GO:0005524]; ATPase activity, coupled to transmembrane movement of substances [GO:0042626]	105	2016-09-07			active transmembrane transporter activity;adenyl nucleotide binding;adenyl ribonucleotide binding;ATP binding;ATPase activity;ATPase activity, coupled;ATPase activity, coupled to movement of substances;ATPase activity, coupled to transmembrane movement of substances;binding;catalytic activity;hydrolase activity;hydrolase activity, acting on acid anhydrides;hydrolase activity, acting on acid anhyd…	cell junction;cell part;cell-cell junction;integral to membrane;intracellular membrane-bounded organelle;intracellular organelle;intracellular part;intrinsic to membrane;membrane;membrane part;membrane-bounded organelle;nucleus;organelle;plasma membrane;plasmodesma	ABC transporter B family member 6	+	2.12807	0.00777625		0.275767	0.161645	4	0	0.609192	0.170035	1.61924	0.216407	2.31701	0.121806	1.61997	0.170035	10183466	19823196	54108400	42263660	48638140	45301012	50132280	175509984	89940864	181791200	156852960	172590272	28038354	4.54009e+07	105194376	1.70411e+08	1	1.61924	3.7518	6.0778
Q94FB9	AT4G39850	ABCC1	ABC transporter D family member 1 (ABC transporter ABCD.1) (AtABCD1) (EC 3.6.3.47) (Peroxisomal ABC transporter 1) (AtPXA1) (Protein ACETATE NON-UTILIZING 2) (Protein COMATOSE) (Protein PEROXISOME DEFECTIVE 3) (Ped3p)	reviewed	5 out of 5	glyoxysomal membrane [GO:0046861]; glyoxysome [GO:0009514]; integral component of membrane [GO:0016021]; ATP binding [GO:0005524]; ATPase activity, coupled to transmembrane movement of substances [GO:0042626]; peroxisomal fatty-acyl-CoA transporter activity [GO:0005325]; lipid catabolic process [GO:0016042]	125	2017-01-18	FUNCTION: Contributes to the transport of fatty acids and their derivatives (acyl CoAs) across the peroxisomal membrane. Provides acetate to the glyoxylate cycle in developing seedlings. Involved in pollen tube elongation, ovule fertilization, and seeds germination after imbibition (controls the switch between the opposing developmental programs of dormancy and germination), probably by promoting…	catabolic process;lipid catabolic process;lipid metabolic process;metabolic process;primary metabolic process	active transmembrane transporter activity;adenyl nucleotide binding;adenyl ribonucleotide binding;ATP binding;ATPase activity;ATPase activity, coupled;ATPase activity, coupled to movement of substances;ATPase activity, coupled to transmembrane movement of substances;binding;catalytic activity;fatty acid transporter activity;fatty-acyl group transporter activity;fatty-acyl-CoA transporter activity…	cell part;cytoplasmic part;glyoxysomal membrane;glyoxysome;integral to membrane;intracellular membrane-bounded organelle;intracellular organelle;intracellular organelle part;intracellular part;intrinsic to membrane;membrane;membrane part;membrane-bounded organelle;microbody;microbody membrane;microbody part;organelle;organelle membrane;organelle part;peroxisomal membrane;peroxisomal part;peroxiso…	ABC transporter D family member 1	+	4.07996	0.000736508	+	3.48121	4.9657e-05	5	0	0.123839	0.284804	1.58674	0.0566906	1.82129	0.0220433	1.12808	0.284807	150237552	120950600	156439088	175272416	212351936	290908096	347927328	432517600	455357952	426627744	517037024	450424800	1.42542e+08	2.26177e+08	4.11934e+08	4.64697e+08	1	1.58674	2.88991	3.26006
Q9LK64	AT3G13080	ABCC3	ABC transporter C family member 3 (ABC transporter ABCC.3) (AtABCC3) (EC 3.6.3.44) (ATP-energized glutathione S-conjugate pump 3) (Glutathione S-conjugate-transporting ATPase 3) (Multidrug resistance-associated protein 3)	reviewed	5 out of 5	apoplast [GO:0048046]; integral component of membrane [GO:0016021]; plant-type vacuole [GO:0000325]; plasmodesma [GO:0009506]; vacuolar membrane [GO:0005774]; vacuole [GO:0005773]; ATP binding [GO:0005524]; ATPase activity, coupled to transmembrane movement of substances [GO:0042626]; chlorophyll catabolite transmembrane transporter activity [GO:0010290]; glutathione S-conjugate-exporting ATPase …	123	2017-01-18	FUNCTION: Pump for glutathione S-conjugates. Mediates the transport of glutathione conjugates such as chlorodinitrobenzene-GS (DNB-GS), and of chlorophyll catabolites such as Bn-NCC-1. Transports also heavy metals such as cadmium (Cd). {ECO:0000269|PubMed:9681016}.		active transmembrane transporter activity;adenyl nucleotide binding;adenyl ribonucleotide binding;ATP binding;ATPase activity;ATPase activity, coupled;ATPase activity, coupled to movement of substances;ATPase activity, coupled to transmembrane movement of substances;binding;catalytic activity;chlorophyll catabolite transmembrane transporter activity;drug transmembrane transporter activity;glutath…	apoplast;cell junction;cell part;cell-cell junction;cytoplasmic part;extracellular region;integral to membrane;intracellular membrane-bounded organelle;intracellular organelle;intracellular organelle part;intracellular part;intrinsic to membrane;membrane;membrane part;membrane-bounded organelle;organelle;organelle membrane;organelle part;plant-type vacuole;plasmodesma;vacuolar membrane;vacuolar p…	ABC transporter C family member 3		0.222523	0.4741	+	1.63719	0.0017325	1	0	-0.822903	0.375825	1.14159	0.512683	1.61827	0.124829	0.650237	0.375823	34816116	27214446	61347424	42366748	42839396	55641060	53441416	108751216	65736036	6.44581e+06	72954824	68807008	4.1126e+07	46949068	7.59762e+07	4.94025e+07	1	1.14159	1.8474	1.20125
F4HVW5	AT1G02120	VAD1	Protein VASCULAR ASSOCIATED DEATH 1, chloroplastic	reviewed	5 out of 5	chloroplast [GO:0009507]; endoplasmic reticulum [GO:0005783]; integral component of membrane [GO:0016021]; defense response to bacterium [GO:0042742]; ethylene-activated signaling pathway [GO:0009873]; negative regulation of programmed cell death [GO:0043069]; plant-type hypersensitive response [GO:0009626]; response to ethylene [GO:0009723]; response to salicylic acid [GO:0009751]	44	2016-11-30	FUNCTION: Involved in ethylene- and salicylic acid-dependent cell death control associated with cells in the vicinity of vascular bundles. {ECO:0000269|PubMed:15269331, ECO:0000269|PubMed:17720753}.	biological regulation;cell death;cellular process;cellular response to chemical stimulus;cellular response to endogenous stimulus;cellular response to ethylene stimulus;cellular response to hormone stimulus;cellular response to organic substance;cellular response to stimulus;cellular response to stress;death;defense response;defense response to bacterium;ethylene mediated signaling pathway;hormon…		cell part;chloroplast;cytoplasmic part;endoplasmic reticulum;integral to membrane;intracellular membrane-bounded organelle;intracellular organelle;intracellular part;intrinsic to membrane;membrane part;membrane-bounded organelle;organelle;plastid	Protein VASCULAR ASSOCIATED DEATH 1, chloroplastic	+	1.63128	0.0176523	+	4.22136	1.25336e-05	7	2	0.0843353	0.603808	1.23957	0.264832	1.30684	0.243366	1.07123	0.603847	116641904	146342624	140423504	127646824	205878976	166525072	165056112	265304208	223125456	209081952	236834384	254114320	134469344	166683624	217828592	233343552	1	1.23957	1.61991	1.73529
P28188	AT1G02130	RABD2A	Ras-related protein RABD2a (AtRABD2a) (Ras-related protein Ara-5) (Ras-related protein Rab1B) (AtRab1B)	reviewed	5 out of 5	Golgi membrane [GO:0000139]; plasma membrane [GO:0005886]; trans-Golgi network membrane [GO:0032588]; vacuole [GO:0005773]; GTP binding [GO:0005525]; ER to Golgi vesicle-mediated transport [GO:0006888]; protein transport [GO:0015031]; response to cadmium ion [GO:0046686]; small GTPase mediated signal transduction [GO:0007264]	136	2016-11-30	FUNCTION: Protein transport. Regulator of membrane traffic from the Golgi apparatus towards the endoplasmic reticulum (ER). {ECO:0000269|PubMed:11090219, ECO:0000269|PubMed:11874578}.	biological regulation;cellular process;cellular response to stimulus;ER to Golgi vesicle-mediated transport;establishment of localization;establishment of localization in cell;establishment of protein localization;Golgi vesicle transport;intracellular protein transport;intracellular signal transduction;intracellular transport;metabolic process;protein transport;Rab protein signal transduction;Ras…	binding;catalytic activity;GTP binding;GTPase activity;guanyl nucleotide binding;guanyl ribonucleotide binding;hydrolase activity;hydrolase activity, acting on acid anhydrides;hydrolase activity, acting on acid anhydrides, in phosphorus-containing anhydrides;nucleoside-triphosphatase activity;nucleotide binding;purine nucleotide binding;purine ribonucleoside triphosphate binding;purine ribonucleo…	cell part;cytoplasmic part;endoplasmic reticulum membrane;endoplasmic reticulum part;Golgi apparatus part;Golgi membrane;intracellular membrane-bounded organelle;intracellular organelle;intracellular organelle part;intracellular part;membrane;membrane part;membrane-bounded organelle;organelle;organelle membrane;organelle part;plasma membrane;trans-Golgi network membrane;vacuole	Ras-related protein RABD2a	+	2.17252	0.00730235	+	2.42312	0.000297067	4	3	0.400031	0.0966933	1.36115	0.172411	1.27784	0.0354971	1.5254	0.0967014	378914656	783799872	478455360	745169216	747705536	741003968	826199744	951087424	1077247360	1883795840	1051190976	1419321088	5.47057e+08	744626240	9.51512e+08	1451435968	1	1.36115	1.73933	2.65317
Q8RWI9	AT3G21090	ABCG15	ABC transporter G family member 15 (ABC transporter ABCG.15) (AtABCG15) (White-brown complex homolog protein 15) (AtWBC15) (White-brown complex homolog protein 22) (AtWBC22)	reviewed	3 out of 5	integral component of membrane [GO:0016021]; plasma membrane [GO:0005886]; ATP binding [GO:0005524]; ATPase activity, coupled to transmembrane movement of substances [GO:0042626]; response to karrikin [GO:0080167]	109	2016-11-30		establishment of localization;response to abiotic stimulus;response to karrikin;response to stimulus;transport	adenyl nucleotide binding;adenyl ribonucleotide binding;ATP binding;ATPase activity;binding;catalytic activity;hydrolase activity;hydrolase activity, acting on acid anhydrides;hydrolase activity, acting on acid anhydrides, in phosphorus-containing anhydrides;nucleoside-triphosphatase activity;nucleotide binding;purine nucleotide binding;purine ribonucleoside triphosphate binding;purine ribonucleo…	cell part;integral to membrane;intrinsic to membrane;membrane part	ABC transporter G family member 15	+	1.44683	0.0244886	+	3.63569	3.20557e-05	1	0	-0.838433	0.211996	0.663108	0.176339	0.814602	0.494316	0.442709	0.212003	74769136	61068656	106939648	53485724	71452280	36049732	79946552	28026394	23167992	36428604	9491148	12137582	8.09258e+07	5.36626e+07	43713646	1.93524e+07	1	0.663108	0.540169	0.239138
Q8LPS6	AT1G02150	At1g02150	Pentatricopeptide repeat-containing protein At1g02150	reviewed	2 out of 5	chloroplast [GO:0009507]; mRNA binding [GO:0003729]	83	2017-01-18				cell part;chloroplast;cytoplasmic part;intracellular membrane-bounded organelle;intracellular organelle;intracellular part;membrane-bounded organelle;organelle;plastid	Pentatricopeptide repeat-containing protein At1g02150		1.02678	0.0576497	+	2.75438	0.00016058	4	4	-0.638807	0.438522	0.408794	0.0830351	0.781905	0.710891	0.702474	0.438526	382266624	196172912	405272960	84714304	78460552	238961232	64112488	158418528	91901192	12976134	89043864	118860304	3.27904e+08	1.34045e+08	104810736	7.36268e+07	1	0.408794	0.319638	0.224537
Q7XJE6	AT1G02170	AMC1	Metacaspase-1 (AtMC1) (EC 3.4.22.-) (Metacaspase 1b) (AtMCP1b) (Protein LSD ONE LIKE 3)	reviewed	5 out of 5	calcium-dependent cysteine-type endopeptidase activity [GO:0004198]; cysteine-type endopeptidase activity [GO:0004197]; defense response [GO:0006952]; positive regulation of programmed cell death [GO:0043068]	87	2016-11-30	FUNCTION: Cysteine protease that cleaves specifically after arginine or lysine residues. Does not cleave caspase-specific substrates. Acts as a positive regulator of cell death. Required for both oxidative stress cell death response and hypersensitive cell death response mediated by immune response. {ECO:0000269|PubMed:15691845, ECO:0000269|PubMed:21097903}.	biological regulation;defense response;positive regulation of biological process;positive regulation of cell death;positive regulation of cellular process;positive regulation of programmed cell death;regulation of biological process;regulation of cell death;regulation of cellular process;regulation of programmed cell death;response to stimulus;response to stress	catalytic activity;cysteine-type endopeptidase activity;cysteine-type peptidase activity;endopeptidase activity;hydrolase activity;peptidase activity;peptidase activity, acting on L-amino acid peptides		Metacaspase-1	+	1.8385	0.0124072	+	2.39859	0.00030762	2	2	0.266611	0.304676	1.48023	0.155053	1.3365	0.312523	1.29149	0.304678	312484032	212970336	263744704	305284800	324093728	538817280	354559008	570216256	636512896	536362240	622761024	857262848	2.63066e+08	3.89399e+08	5.20429e+08	672128704	1	1.48023	1.97832	2.55498
O81916	AT1G02270	At1g02270	Uncharacterized calcium-binding protein At1g02270	reviewed	2 out of 5	integral component of membrane [GO:0016021]; nucleus [GO:0005634]; calcium ion binding [GO:0005509]; response to cold [GO:0009409]	107	2016-11-30		response to abiotic stimulus;response to cold;response to stimulus;response to stress;response to temperature stimulus	binding;calcium ion binding;cation binding;ion binding;metal ion binding	cell part;integral to membrane;intracellular membrane-bounded organelle;intracellular organelle;intracellular part;intrinsic to membrane;membrane part;membrane-bounded organelle;nucleus;organelle	Uncharacterized calcium-binding protein At1g02270	+	1.70202	0.0158259	+	2.79073	0.000146597	2	2	0.854043	0.00150373	1.91353	0.141935	0.49667	0.0884974	2.34814	0.00150385	18062642	13034759	26251812	36265384	20686296	52787984	15705863	18125306	20673200	42540288	37076880	48366716	1.91164e+07	36579888	18168123	4.26613e+07	1	1.91353	0.950394	2.23166
O23680	AT1G02280	TOC33	Translocase of chloroplast 33, chloroplastic (AtToc33) (EC 3.6.5.-) (33 kDa chloroplast outer envelope protein) (Plastid protein import 1)	reviewed	5 out of 5	chloroplast [GO:0009507]; chloroplast envelope [GO:0009941]; chloroplast outer membrane [GO:0009707]; integral component of membrane [GO:0016021]; GTP binding [GO:0005525]; GTPase activity [GO:0003924]; identical protein binding [GO:0042802]; metal ion binding [GO:0046872]; P-P-bond-hydrolysis-driven protein transmembrane transporter activity [GO:0015450]; protein homodimerization activity [GO:00…	121	2016-11-30	FUNCTION: GTPase involved in protein precursor import into chloroplasts. Seems to recognize chloroplast-destined precursor proteins and regulate their presentation to the translocation channel through GTP hydrolysis. Binds GTP, GDP, XTP, but not ATP. Probably specialized in the import of nuclear encoded photosynthetic preproteins from the cytoplasm to the chloroplast, especially during early deve…	establishment of localization;establishment of localization in cell;establishment of protein localization;establishment of protein localization to chloroplast;establishment of protein localization to organelle;intracellular protein transport;intracellular transport;metabolic process;protein targeting;protein targeting to chloroplast;protein transport;transport	active transmembrane transporter activity;binding;catalytic activity;cation binding;GTP binding;GTPase activity;guanyl nucleotide binding;guanyl ribonucleotide binding;hydrolase activity;hydrolase activity, acting on acid anhydrides;hydrolase activity, acting on acid anhydrides, in phosphorus-containing anhydrides;identical protein binding;ion binding;macromolecule transmembrane transporter activ…	cell part;chloroplast;chloroplast envelope;chloroplast membrane;chloroplast outer membrane;chloroplast part;cytoplasmic part;envelope;integral to membrane;intracellular membrane-bounded organelle;intracellular organelle;intracellular organelle part;intracellular part;intrinsic to membrane;membrane;membrane part;membrane-bounded organelle;organelle;organelle envelope;organelle membrane;organelle o…	Translocase of chloroplast 33, chloroplastic	+	2.58585	0.00410487	+	4.98403	8.17996e-06	4	2	0.448334	0.158285	0.346514	0.00115938	1.04096	0.894417	1.5952	0.158283	818656768	621288000	602367232	200987872	266314624	240386768	244094128	183379616	309200960	432000800	248706112	494435424	6.80771e+08	2.35896e+08	2.45558e+08	391714112	1	0.346514	0.360706	0.575398
Q93YS4	AT5G06530	ABCG22	ABC transporter G family member 22 (ABC transporter ABCG.22) (AtABCG22) (White-brown complex homolog protein 23) (AtWBC23)	reviewed	3 out of 5	integral component of membrane [GO:0016021]; plasma membrane [GO:0005886]; ATP binding [GO:0005524]; ATPase activity, coupled to transmembrane movement of substances [GO:0042626]; response to water deprivation [GO:0009414]; transpiration [GO:0010148]	118	2016-11-30		establishment of localization;fluid transport;response to abiotic stimulus;response to chemical stimulus;response to stimulus;response to stress;response to water;response to water deprivation;transpiration;transport;water transport	adenyl nucleotide binding;adenyl ribonucleotide binding;ATP binding;ATPase activity;binding;catalytic activity;hydrolase activity;hydrolase activity, acting on acid anhydrides;hydrolase activity, acting on acid anhydrides, in phosphorus-containing anhydrides;nucleoside-triphosphatase activity;nucleotide binding;purine nucleotide binding;purine ribonucleoside triphosphate binding;purine ribonucleo…	cell part;integral to membrane;intrinsic to membrane;membrane;membrane part;plasma membrane	ABC transporter G family member 22	+	1.86596	0.0118773	+	2.50706	0.000255628	4	0	-0.338133	0.290487	0.884554	0.85295	2.88685	0.000580857	0.752507	0.290478	254396016	129898248	327292256	196000112	232652512	200784400	660723712	499898368	656466368	253839104	572506816	541024960	2.37196e+08	2.09812e+08	6.05696e+08	4.5579e+08	1	0.884554	2.55357	1.92158
Q9ZU35	AT2G01320	ABCG7	ABC transporter G family member 7 (ABC transporter ABCG.7) (AtABCG7) (White-brown complex homolog protein 7) (AtWBC7)	reviewed	3 out of 5	chloroplast [GO:0009507]; chloroplast envelope [GO:0009941]; integral component of membrane [GO:0016021]; plasma membrane [GO:0005886]; ATP binding [GO:0005524]; ATPase activity, coupled to transmembrane movement of substances [GO:0042626]	118	2016-11-30		establishment of localization;transport	adenyl nucleotide binding;adenyl ribonucleotide binding;ATP binding;ATPase activity;binding;catalytic activity;hydrolase activity;hydrolase activity, acting on acid anhydrides;hydrolase activity, acting on acid anhydrides, in phosphorus-containing anhydrides;nucleoside-triphosphatase activity;nucleotide binding;purine nucleotide binding;purine ribonucleoside triphosphate binding;purine ribonucleo…	cell part;chloroplast;chloroplast envelope;chloroplast part;cytoplasmic part;envelope;integral to membrane;intracellular membrane-bounded organelle;intracellular organelle;intracellular organelle part;intracellular part;intrinsic to membrane;membrane part;membrane-bounded organelle;organelle;organelle envelope;organelle part;plastid;plastid envelope;plastid part	ABC transporter G family member 7		0.0709886	0.796685	+	2.72651	0.000167308	5	0	0.247022	0.550918	1.04665	0.729202	0.883342	0.535608	1.10879	0.550908	134364592	203423200	322660768	237498240	262951056	190806272	361543520	102206072	146865168	236244224	200987408	239812832	220149520	2.30419e+08	2.03538e+08	225681488	1	1.04665	0.924546	1.02513
Q9FZ25	AT1G02360	T6A9	At1g02360 (Putative chitinase) (Uncharacterized protein)	unreviewed	2 out of 5	intracellular [GO:0005622]; chitinase activity [GO:0004568]; amino sugar metabolic process [GO:0006040]; carbohydrate metabolic process [GO:0005975]; cell wall macromolecule catabolic process [GO:0016998]; chitin catabolic process [GO:0006032]; defense response to fungus [GO:0050832]	110	2017-01-18		amine metabolic process;aminoglycan catabolic process;aminoglycan metabolic process;carbohydrate catabolic process;carbohydrate metabolic process;catabolic process;cell wall macromolecule catabolic process;cell wall macromolecule metabolic process;chitin catabolic process;chitin metabolic process;defense response;defense response to fungus;macromolecule catabolic process;macromolecule metabolic p…	catalytic activity;chitinase activity;hydrolase activity;hydrolase activity, acting on glycosyl bonds;hydrolase activity, hydrolyzing O-glycosyl compounds			+	1.64967	0.0171054	+	2.17139	0.000467382	3	3	1.03636	0.0686363	2.05282	0.00527845	0.537002	0.109415	2.55184	0.0686365	409299392	497017472	614348160	1004777216	950517696	1166363776	986273344	294349568	395714112	1729474944	1642248192	906020352	5.06888e+08	1040552896	558779008	1425914496	1	2.05282	1.10237	2.81307
Q8GWR0	AT1G02410	COX11	Cytochrome c oxidase assembly protein COX11, mitochondrial	reviewed	4 out of 5	integral component of mitochondrial membrane [GO:0032592]; mitochondrial inner membrane [GO:0005743]; mitochondrion [GO:0005739]; copper ion binding [GO:0005507]; protein self-association [GO:0043621]; aerobic respiration [GO:0009060]; pollen germination [GO:0009846]; positive regulation of cytochrome-c oxidase activity [GO:1904960]; post-embryonic root morphogenesis [GO:0010101]; respiratory cha…	81	2017-01-18	FUNCTION: Exerts its effect at some terminal stage of cytochrome c oxidase synthesis, probably by being involved in the insertion of the copper B into subunit I. {ECO:0000250}.		binding;cation binding;copper ion binding;ion binding;metal ion binding;transition metal ion binding	cell part;cytoplasmic part;integral to membrane;intracellular organelle part;intracellular part;intrinsic to membrane;membrane;membrane part;mitochondrial inner membrane;mitochondrial membrane;mitochondrial part;organelle inner membrane;organelle membrane;organelle part	Cytochrome c oxidase assembly protein COX11, mitochondrial		0.0332107	0.905988		0.462553	0.0627887	1	1	-5.70092	0.369522	1.04927	0.685754	0.752675	0.827409	0.399381	0.369523	48433784	7.34387e+06	71735760	44325120	758613	88712296	64939820	4775993	30989146	1	26843768	13375914	4.25045e+07	4.45987e+07	3.35683e+07	13406561	1	1.04927	0.78976	0.315415
Q9LQK7	AT1G32500	ABCI7	Protein ABCI7, chloroplastic (ABC transporter I family member 7) (ABC transporter ABCI.7) (AtABCI7) (Non-intrinsic ABC protein 6) (Plastid SufD-like protein)	reviewed	4 out of 5	chloroplast [GO:0009507]; chloroplast stroma [GO:0009570]; plastid [GO:0009536]; transporter activity [GO:0005215]; embryo development ending in seed dormancy [GO:0009793]; iron-sulfur cluster assembly [GO:0016226]; thylakoid membrane organization [GO:0010027]; transport [GO:0006810]	93	2016-11-30		biosynthetic process;cellular biosynthetic process;cellular component organization;cellular component organization or biogenesis;cellular membrane organization;cellular metabolic process;cellular process;cofactor biosynthetic process;cofactor metabolic process;developmental process;developmental process involved in reproduction;embryo development;embryo development ending in seed dormancy;establi…	transporter activity	cell part;chloroplast;chloroplast part;chloroplast stroma;cytoplasmic part;intracellular membrane-bounded organelle;intracellular organelle;intracellular organelle part;intracellular part;membrane-bounded organelle;organelle;organelle part;plastid;plastid part;plastid stroma	Protein ABCI7, chloroplastic		0.0171615	0.952954	+	3.08211	9.34739e-05	10	0	-0.154634	0.691551	1.0125	0.973648	1.09316	0.908844	0.82212	0.69153	1698608128	1048884032	1535664128	1842882688	915282624	1578512640	1058881344	2564922112	1116878080	810922304	1714928128	1371559680	1.42772e+09	1.44556e+09	1.58023e+09	1299136704	1	1.0125	1.10682	0.909939
Q94K52	AT1G02475	At1g02475	Putative uncharacterized protein At1g02475 (SRPBCC ligand-binding domain-containing protein)	unreviewed	1 out of 5		89	2017-01-18						+	2.276	0.00625745	+	3.89179	2.6326e-05	6	5	0.170944	0.302707	1.11467	0.492954	1.50709	0.0684071	1.16763	0.302736	3847476480	3831351808	2631885568	3259723776	3806840320	4426476544	5299913728	7347568640	4673585152	6055394304	7069929472	7099239936	3.4369e+09	3.83101e+09	5.77369e+09	6.74152e+09	1	1.11467	1.67991	1.96151
P23686	AT1G02500	SAM1	S-adenosylmethionine synthase 1 (AdoMet synthase 1) (EC 2.5.1.6) (Methionine adenosyltransferase 1) (MAT 1)	reviewed	5 out of 5	cell wall [GO:0005618]; cytosol [GO:0005829]; membrane [GO:0016020]; plasma membrane [GO:0005886]; ATP binding [GO:0005524]; metal ion binding [GO:0046872]; methionine adenosyltransferase activity [GO:0004478]; cellular response to iron ion [GO:0071281]; ethylene biosynthetic process [GO:0009693]; one-carbon metabolic process [GO:0006730]; response to cadmium ion [GO:0046686]; response to salt st…	154	2016-11-30	FUNCTION: Catalyzes the formation of S-adenosylmethionine from methionine and ATP. The reaction comprises two steps that are both catalyzed by the same enzyme: formation of S-adenosylmethionine (AdoMet) and triphosphate, and subsequent hydrolysis of the triphosphate. {ECO:0000269|PubMed:16365035}.	alkene biosynthetic process;amine biosynthetic process;amine metabolic process;biosynthetic process;carboxylic acid biosynthetic process;carboxylic acid metabolic process;cellular alkene metabolic process;cellular amine metabolic process;cellular amino acid biosynthetic process;cellular amino acid metabolic process;cellular biosynthetic process;cellular ketone metabolic process;cellular metabolic…	adenyl nucleotide binding;adenyl ribonucleotide binding;ATP binding;binding;catalytic activity;cation binding;ion binding;metal ion binding;methionine adenosyltransferase activity;nucleotide binding;purine nucleotide binding;purine ribonucleoside triphosphate binding;purine ribonucleotide binding;ribonucleotide binding;transferase activity;transferase activity, transferring alkyl or aryl (other t…	cell part;cell wall;cytoplasmic part;cytosol;external encapsulating structure;intracellular part;membrane;plasma membrane	S-adenosylmethionine synthase 1		0.786139	0.0988104	+	3.05309	9.49153e-05	5	2	0.245495	0.389826	1.62249	0.102259	0.904699	0.726812	1.22464	0.389776	1665016576	1559752832	2006480640	1911783936	2761142528	3814704384	1643427200	3665874944	2369448960	2524140544	3300598272	3578971648	1743750016	2.82921e+09	2.55958e+09	3.13457e+09	1	1.62249	1.46786	1.7976
Q9S834	AT1G02560	CLPP5	ATP-dependent Clp protease proteolytic subunit 5, chloroplastic (EC 3.4.21.92) (Endopeptidase ClpP5) (nClpP5) (nClpP1)	reviewed	5 out of 5	chloroplast [GO:0009507]; chloroplast envelope [GO:0009941]; chloroplast stroma [GO:0009570]; chloroplast thylakoid [GO:0009534]; chloroplastic endopeptidase Clp complex [GO:0009840]; plastid stroma [GO:0009532]; thylakoid [GO:0009579]; serine-type endopeptidase activity [GO:0004252]	107	2016-11-30	FUNCTION: Cleaves peptides in various proteins in a process that requires ATP hydrolysis. Has a chymotrypsin-like activity. Plays a major role in the degradation of misfolded proteins (By similarity). {ECO:0000250}.		catalytic activity;endopeptidase activity;hydrolase activity;peptidase activity;peptidase activity, acting on L-amino acid peptides;serine hydrolase activity;serine-type endopeptidase activity;serine-type peptidase activity	cell part;chloroplast;chloroplast envelope;chloroplast part;chloroplast stroma;chloroplast thylakoid;chloroplastic endopeptidase Clp complex;cytoplasmic part;endopeptidase Clp complex;envelope;intracellular membrane-bounded organelle;intracellular organelle;intracellular organelle part;intracellular part;macromolecular complex;membrane-bounded organelle;organelle;organelle envelope;organelle part…	ATP-dependent Clp protease proteolytic subunit 5, chloroplastic	+	2.55485	0.00425401	+	6.84218	0	9	9	-0.582325	0.0248389	0.859443	0.0555547	1.07447	0.339471	0.569682	0.0248394	24305713152	23405017088	20504135680	19631249408	20215093248	18780448768	19305117696	23507320832	20180187136	8710355968	14757094400	12418321408	22738288640	19542263808	20997541888	1.19619e+10	1	0.859443	0.923444	0.52607
O81108	AT4G37640	ACA2	Calcium-transporting ATPase 2, plasma membrane-type (EC 3.6.3.8) (Ca(2+)-ATPase isoform 2)	reviewed	5 out of 5	endoplasmic reticulum [GO:0005783]; endoplasmic reticulum membrane [GO:0005789]; integral component of plasma membrane [GO:0005887]; membrane [GO:0016020]; plasma membrane [GO:0005886]; ATP binding [GO:0005524]; calcium ion transmembrane transporter activity [GO:0015085]; calcium-transporting ATPase activity [GO:0005388]; calmodulin binding [GO:0005516]; metal ion binding [GO:0046872]; transport …	156	2016-11-30	FUNCTION: This magnesium-dependent enzyme catalyzes the hydrolysis of ATP coupled with the translocation of calcium from the cytosol into the endoplasmic reticulum.	establishment of localization;transport	active transmembrane transporter activity;adenyl nucleotide binding;adenyl ribonucleotide binding;ATP binding;ATPase activity;ATPase activity, coupled;ATPase activity, coupled to movement of substances;ATPase activity, coupled to transmembrane movement of ions;ATPase activity, coupled to transmembrane movement of ions, phosphorylative mechanism;ATPase activity, coupled to transmembrane movement o…	cell part;cytoplasmic part;endoplasmic reticulum;endoplasmic reticulum membrane;endoplasmic reticulum part;integral to membrane;intracellular membrane-bounded organelle;intracellular organelle;intracellular organelle part;intracellular part;intrinsic to membrane;membrane;membrane part;membrane-bounded organelle;organelle;organelle membrane;organelle part;plasma membrane	Calcium-transporting ATPase 2, plasma membrane-type	+	1.85156	0.0121339	+	5.2063	9.55414e-06	13	0	-0.33405	0.200142	0.507488	0.0278533	1.1118	0.607725	0.727853	0.200149	6180779008	7119422976	9463495680	2729532160	4390476288	4432300544	3984075008	5366100992	3493624064	4287865088	2618452736	2442076416	7.5879e+09	3850769664	4281266688	3.11613e+09	1	0.507488	0.564223	0.410671
B3H5Q1	AT1G02850	BGLU11	Beta-glucosidase 11 (AtBGLU11) (EC 3.2.1.21)	reviewed	4 out of 5	beta-glucosidase activity [GO:0008422]; scopolin beta-glucosidase activity [GO:0102483]; carbohydrate metabolic process [GO:0005975]; glycosyl compound metabolic process [GO:1901657]	57	2016-11-30		carbohydrate metabolic process;metabolic process;primary metabolic process	beta-glucosidase activity;catalytic activity;glucosidase activity;hydrolase activity;hydrolase activity, acting on glycosyl bonds;hydrolase activity, hydrolyzing O-glycosyl compounds		Beta-glucosidase 11	+	2.08113	0.00836196	+	3.99874	2.27457e-05	1	1	-0.358206	0.168986	1.38143	0.108251	1.7631	0.0216802	0.72162	0.168986	75689248	94272040	76796312	91911768	143853472	105113144	185239536	235836192	179925424	202126368	127120256	104447592	8.22525e+07	113626128	2.00334e+08	1.44565e+08	1	1.38143	2.43559	1.75757
B9DGU7	AT1G02880	TPK1	Thiamine pyrophosphokinase 1 (AtTPK1) (EC 2.7.6.2) (Thiamine kinase 1)	reviewed	5 out of 5	cytosol [GO:0005829]; ATP binding [GO:0005524]; kinase activity [GO:0016301]; thiamine binding [GO:0030975]; thiamine diphosphokinase activity [GO:0004788]; thiamine diphosphate biosynthetic process [GO:0009229]; thiamine metabolic process [GO:0006772]	49	2017-01-18	FUNCTION: Catalyzes the phosphorylation of thiamine to thiamine pyrophosphate (TPP). TPP is an active cofactor for enzymes involved in glycolysis and energy production. Plant leaves require high levels of TPP for photosynthesis and carbohydrate metabolism. {ECO:0000269|PubMed:17611796}.	aromatic compound biosynthetic process;biosynthetic process;cellular aromatic compound metabolic process;cellular biosynthetic process;cellular metabolic process;cellular nitrogen compound biosynthetic process;cellular nitrogen compound metabolic process;cellular process;coenzyme biosynthetic process;coenzyme metabolic process;cofactor biosynthetic process;cofactor metabolic process;heterocycle b…	adenyl nucleotide binding;adenyl ribonucleotide binding;ATP binding;binding;catalytic activity;diphosphotransferase activity;kinase activity;nucleotide binding;purine nucleotide binding;purine ribonucleoside triphosphate binding;purine ribonucleotide binding;ribonucleotide binding;thiamine binding;thiamine diphosphokinase activity;transferase activity;transferase activity, transferring phosphorus…	cell part;cytoplasmic part;cytosol;intracellular part	Thiamine pyrophosphokinase 1		0.126057	0.658358		0.0660001	0.760658	4	1	1.00664	0.371894	2.90875	0.794967	0.34951	0.894449	4.22956	0.371899	4.25665e+06	1.13335e+06	8470840	5705213	622033	33990528	1.99565e+06	6740420	5.3554e+06	1.77734e+06	26579582	31243876	4.62028e+06	13439258	4.69716e+06	1.98669e+07	1	2.90875	1.01664	4.29994
Q9SRY4	AT1G02910	LPA1	Protein LOW PSII ACCUMULATION 1, chloroplastic	reviewed	4 out of 5	chloroplast [GO:0009507]; chloroplast thylakoid membrane [GO:0009535]; integral component of membrane [GO:0016021]; photosystem II oxygen evolving complex assembly [GO:0010270]	107	2016-11-30	FUNCTION: Chaperone required for efficient photosystem II (PSII) assembly. Binds to psbA during de novo biogenesis of PSII. {ECO:0000269|PubMed:16531500}.	cellular component assembly;cellular component assembly at cellular level;cellular component organization;cellular component organization at cellular level;cellular component organization or biogenesis;cellular component organization or biogenesis at cellular level;cellular macromolecular complex assembly;cellular macromolecular complex subunit organization;cellular process;cellular protein compl…		cell part;chloroplast;chloroplast part;chloroplast thylakoid membrane;cytoplasmic part;integral to membrane;intracellular membrane-bounded organelle;intracellular organelle;intracellular organelle part;intracellular part;intrinsic to membrane;membrane;membrane part;membrane-bounded organelle;organelle;organelle part;photosynthetic membrane;plastid;plastid part;plastid thylakoid membrane;thylakoid…	Protein LOW PSII ACCUMULATION 1, chloroplastic		0.64894	0.138763	+	4.55153	6.32578e-06	7	7	-0.0111251	0.959022	0.921519	0.890117	0.730502	0.147547	0.965218	0.959057	686386688	1475230336	1265999104	1182594176	937564416	1038455168	1062921088	605255360	639197312	883736960	705010432	638370944	1.14254e+09	1.05287e+09	7.69125e+08	7.42373e+08	1	0.921519	0.673172	0.649757
Q9SRY5	AT1G02920	GSTF7	Glutathione S-transferase F7 (EC 2.5.1.18) (AtGSTF8) (GST class-phi member 7) (Glutathione S-transferase 11)	reviewed	5 out of 5	cytoplasm [GO:0005737]; cytosol [GO:0005829]; nucleus [GO:0005634]; vacuole [GO:0005773]; cobalt ion binding [GO:0050897]; copper ion binding [GO:0005507]; glutathione binding [GO:0043295]; glutathione transferase activity [GO:0004364]; defense response to bacterium [GO:0042742]; defense response to fungus, incompatible interaction [GO:0009817]; glutathione metabolic process [GO:0006749]; respons…	119	2016-11-30	FUNCTION: May be involved in the conjugation of reduced glutathione to a wide number of exogenous and endogenous hydrophobic electrophiles and have a detoxification role against certain herbicides. {ECO:0000250}.	catabolic process;cellular catabolic process;cellular metabolic process;cellular process;defense response;defense response to bacterium;defense response to fungus;defense response to fungus, incompatible interaction;defense response, incompatible interaction;immune response;immune system process;innate immune response;metabolic process;multi-organism process;response to abiotic stimulus;response …	amine binding;amino acid binding;binding;carboxylic acid binding;catalytic activity;cation binding;cobalt ion binding;copper ion binding;glutathione binding;glutathione transferase activity;ion binding;metal ion binding;modified amino acid binding;peptide binding;transferase activity;transferase activity, transferring alkyl or aryl (other than methyl) groups;transition metal ion binding	cell part;cytoplasm;cytoplasmic part;cytosol;intracellular membrane-bounded organelle;intracellular organelle;intracellular part;membrane-bounded organelle;nucleus;organelle;vacuole	Glutathione S-transferase F7	+	1.6892	0.0161422	+	4.39122	7.77832e-06	16	9	0.647232	0.0643231	1.47327	0.0359071	0.462331	0.0128743	1.96174	0.0643236	26510798848	23141206016	25382137856	33099202560	31830487040	45615751168	13612413952	21928704000	15567470592	24429987840	27345084416	48486940672	2.50114e+10	36848480256	1.70362e+10	33420670976	1	1.47327	0.681138	1.33622
P42760	AT1G02930	GSTF6	Glutathione S-transferase F6 (AtGSTF6) (EC 2.5.1.18) (AtGSTF3) (GST class-phi member 6) (Glutathione S-transferase 1) (AtGST1) (Protein EARLY RESPONSE TO DEHYDRATION 11)	reviewed	5 out of 5	cell wall [GO:0005618]; cytoplasm [GO:0005737]; cytosol [GO:0005829]; mitochondrion [GO:0005739]; plasmodesma [GO:0009506]; vacuole [GO:0005773]; camalexin binding [GO:2001147]; cobalt ion binding [GO:0050897]; copper ion binding [GO:0005507]; glutathione binding [GO:0043295]; glutathione transferase activity [GO:0004364]; quercitrin binding [GO:2001227]; defense response to bacterium [GO:0042742…	128	2016-11-30	FUNCTION: Involved in camalexin biosynthesis by probably catalyzing the conjugation of GSH with indole-3-acetonitrile (IAN). May be involved in the conjugation of reduced glutathione to a wide number of exogenous and endogenous hydrophobic electrophiles and have a detoxification role against certain herbicides. {ECO:0000269|PubMed:21239642}.	catabolic process;cellular catabolic process;cellular metabolic process;cellular process;defense response;defense response to bacterium;metabolic process;multi-organism process;response to abiotic stimulus;response to bacterium;response to biotic stimulus;response to cadmium ion;response to chemical stimulus;response to inorganic substance;response to metal ion;response to osmotic stress;response…	amine binding;amino acid binding;binding;carboxylic acid binding;catalytic activity;cation binding;cobalt ion binding;copper ion binding;glutathione binding;glutathione transferase activity;ion binding;metal ion binding;modified amino acid binding;peptide binding;transferase activity;transferase activity, transferring alkyl or aryl (other than methyl) groups;transition metal ion binding	cell junction;cell part;cell wall;cell-cell junction;cytoplasm;cytoplasmic part;cytosol;external encapsulating structure;intracellular membrane-bounded organelle;intracellular organelle;intracellular part;membrane-bounded organelle;mitochondrion;organelle;plasmodesma;vacuole	Glutathione S-transferase F6	+	1.48052	0.0230501	+	2.12128	0.00051015	7	7	0.323554	0.34336	2.37316	0.0373035	0.864792	0.71306	1.41578	0.343363	5498756096	7435219456	7806290432	9909819392	16430787584	22879318016	9719691264	14991026176	17854261248	12119309312	20491835392	27651399680	6.91342e+09	16406641664	1.41883e+10	2.00875e+10	1	2.37316	2.05229	2.90558
Q9LF79	AT5G57110	ACA8	Calcium-transporting ATPase 8, plasma membrane-type (EC 3.6.3.8) (Ca(2+)-ATPase isoform 8)	reviewed	5 out of 5	integral component of plasma membrane [GO:0005887]; intracellular membrane-bounded organelle [GO:0043231]; membrane [GO:0016020]; plasma membrane [GO:0005886]; plasmodesma [GO:0009506]; ATP binding [GO:0005524]; calcium-transporting ATPase activity [GO:0005388]; metal ion binding [GO:0046872]; protein self-association [GO:0043621]; response to nematode [GO:0009624]	152	2017-01-18	FUNCTION: This magnesium-dependent enzyme catalyzes the hydrolysis of ATP coupled with the translocation of calcium from the cytosol out of the cell.	multi-organism process;response to biotic stimulus;response to nematode;response to other organism;response to stimulus	active transmembrane transporter activity;adenyl nucleotide binding;adenyl ribonucleotide binding;ATP binding;ATPase activity;ATPase activity, coupled;ATPase activity, coupled to movement of substances;ATPase activity, coupled to transmembrane movement of ions;ATPase activity, coupled to transmembrane movement of ions, phosphorylative mechanism;ATPase activity, coupled to transmembrane movement o…	cell junction;cell part;cell-cell junction;integral to membrane;intrinsic to membrane;membrane;membrane part;plasma membrane;plasmodesma	Calcium-transporting ATPase 8, plasma membrane-type		0.945693	0.0687656	+	4.96103	8.08081e-06	7	0	-0.140911	0.424912	0.636818	0.0670632	1.46126	0.154821	0.847543	0.424922	850141952	798246656	1145234560	516987008	776843456	485200032	789614016	1139318272	670700800	734738240	701679616	766883712	9.31208e+08	5.9301e+08	8.66544e+08	734433856	1	0.636818	0.93056	0.78869
Q9SM23	AT5G53470	ACBP1	Acyl-CoA-binding domain-containing protein 1 (Acyl-CoA binding protein 1)	reviewed	5 out of 5	endoplasmic reticulum membrane [GO:0005789]; extracellular region [GO:0005576]; integral component of membrane [GO:0016021]; plant-type cell wall [GO:0009505]; plasma membrane [GO:0005886]; fatty-acyl-CoA binding [GO:0000062]; lead ion binding [GO:0032791]; lipid binding [GO:0008289]; phosphatidic acid binding [GO:0070300]; lipid metabolic process [GO:0006629]; lipid transport [GO:0006869]; regul…	109	2016-11-30	FUNCTION: Binds medium- and long-chain acyl-CoA esters with very high affinity. Can interact in vitro with arachidonyl-CoA, barely with oleoyl-CoA, but not with palmitoyl-CoA. Confers tolerance and binds to lead ions Pb(2+), probably by promoting lead translocation from roots to shoots. May function as an intracellular carrier of acyl-CoA esters (By similarity). {ECO:0000250, ECO:0000269|PubMed:1…	biological regulation;developmental process;developmental process involved in reproduction;dormancy process;establishment of localization;lipid metabolic process;lipid transport;metabolic process;multicellular organismal process;multicellular organismal reproductive process;organic substance transport;primary metabolic process;regulation of biological process;regulation of developmental process;r…	binding;carboxylic acid binding;cation binding;coenzyme binding;cofactor binding;fatty acid binding;fatty-acyl-CoA binding;ion binding;lead ion binding;lipid binding;metal ion binding;monocarboxylic acid binding;phosphatidic acid binding;phospholipid binding	cell part;cell wall;cytoplasmic part;endoplasmic reticulum membrane;endoplasmic reticulum part;external encapsulating structure;extracellular region;integral to membrane;intracellular organelle part;intracellular part;intrinsic to membrane;membrane;membrane part;organelle membrane;organelle part;plant-type cell wall;plasma membrane	Acyl-CoA-binding domain-containing protein 1		0.117639	0.677534	+	2.17169	0.000467486	2	0	0.226538	0.583012	1.10107	0.777612	1.02633	0.90332	1.36105	0.583022	56553680	65109592	106919816	54007840	82439984	115237088	61044888	116722984	80543976	74631520	201732560	75211912	7.61944e+07	8.3895e+07	8.61039e+07	1.17192e+08	1	1.10107	1.13006	1.53807
F4HZB5	AT1G03080	NET1D	Protein NETWORKED 1D	reviewed	2 out of 5	plasma membrane [GO:0005886]; DNA binding [GO:0003677]; DNA recombination [GO:0006310]; double-strand break repair [GO:0006302]	45	2017-01-18	FUNCTION: Plant-specific actin binding protein. May be part of a membrane-cytoskeletal adapter complex. {ECO:0000305|PubMed:22840520}.			cell part;membrane;plasma membrane	Protein NETWORKED 1D	+	4.17753	0.000611111	+	2.77336	0.000155128	4	3	0.210113	0.00625622	2.21032	0.0289985	1.6451	0.0681231	1.23396	0.00625393	57127244	70378544	69845624	90500136	175677744	170032448	236177136	229581120	251849536	293655936	310774496	281067616	65783804	1.45403e+08	2.39203e+08	295166016	1	2.21032	3.63619	4.48691
Q42523	AT1G03090	MCCA	Methylcrotonoyl-CoA carboxylase subunit alpha, mitochondrial (MCCase subunit alpha) (EC 6.4.1.4) (3-methylcrotonyl-CoA carboxylase 1) (3-methylcrotonyl-CoA:carbon dioxide ligase subunit alpha)	reviewed	5 out of 5	cytosolic ribosome [GO:0022626]; mitochondrial matrix [GO:0005759]; mitochondrion [GO:0005739]; ATP binding [GO:0005524]; biotin carboxylase activity [GO:0004075]; cobalt ion binding [GO:0050897]; methylcrotonoyl-CoA carboxylase activity [GO:0004485]; leucine catabolic process [GO:0006552]	154	2016-11-30	FUNCTION: Biotin-attachment subunit of the 3-methylcrotonyl-CoA carboxylase, an enzyme that catalyzes the conversion of 3-methylcrotonyl-CoA to 3-methylglutaconyl-CoA, a critical step for leucine and isovaleric acid catabolism. {ECO:0000250}.	amine catabolic process;amine metabolic process;branched chain family amino acid catabolic process;branched chain family amino acid metabolic process;carboxylic acid catabolic process;carboxylic acid metabolic process;catabolic process;cellular amine metabolic process;cellular amino acid catabolic process;cellular amino acid metabolic process;cellular catabolic process;cellular ketone metabolic p…	adenyl nucleotide binding;adenyl ribonucleotide binding;ATP binding;binding;biotin carboxylase activity;catalytic activity;cation binding;CoA carboxylase activity;cobalt ion binding;ion binding;ligase activity;ligase activity, forming carbon-carbon bonds;ligase activity, forming carbon-nitrogen bonds;metal ion binding;methylcrotonoyl-CoA carboxylase activity;nucleotide binding;purine nucleotide b…	cell part;cytoplasmic part;cytosolic part;cytosolic ribosome;intracellular membrane-bounded organelle;intracellular non-membrane-bounded organelle;intracellular organelle;intracellular organelle lumen;intracellular organelle part;intracellular part;macromolecular complex;membrane-bounded organelle;membrane-enclosed lumen;mitochondrial matrix;mitochondrial part;mitochondrion;non-membrane-bounded o…	Methylcrotonoyl-CoA carboxylase subunit alpha, mitochondrial	+	1.87784	0.0116682	+	2.4288	0.000293561	17	17	0.0693731	0.660638	1.56359	0.175325	1.46802	0.102263	1.06281	0.660583	756888512	1776900480	1549441024	1910341376	2734975744	1739192448	3916668672	2659043328	2796879872	3854234368	2920806912	3186208768	1361076672	2128169856	3.1242e+09	3.32042e+09	1	1.56359	2.29539	2.43955
Q9SA56	AT1G03130	PSAD2	Photosystem I reaction center subunit II-2, chloroplastic (Photosystem I 20 kDa subunit 2) (PSI-D2)	reviewed	4 out of 5	chloroplast [GO:0009507]; chloroplast envelope [GO:0009941]; chloroplast thylakoid [GO:0009534]; chloroplast thylakoid membrane [GO:0009535]; membrane [GO:0016020]; photosystem I reaction center [GO:0009538]; thylakoid [GO:0009579]; photosynthesis [GO:0015979]	107	2016-11-30	FUNCTION: PSAD can form complexes with ferredoxin and ferredoxin-oxidoreductase in photosystem I (PS I) reaction center. PSAD may encode the ferredoxin-docking protein (By similarity). {ECO:0000250}.	cellular metabolic process;cellular process;metabolic process;photosynthesis		cell part;chloroplast;chloroplast envelope;chloroplast part;chloroplast thylakoid;chloroplast thylakoid membrane;cytoplasmic part;envelope;intracellular membrane-bounded organelle;intracellular organelle;intracellular organelle part;intracellular part;macromolecular complex;membrane;membrane part;membrane-bounded organelle;organelle;organelle envelope;organelle part;organelle subcompartment;photo…	Photosystem I reaction center subunit II-2, chloroplastic		0.228658	0.464543	+	2.43529	0.000289511	1	1	-0.12515	0.728827	0.994838	0.632778	0.622977	0.111151	0.907146	0.728872	232349744	906112448	143867680	378774976	541894400	355040800	271208288	173765568	349763712	342493184	241583648	136865920	4.27443e+08	4.25237e+08	2.64913e+08	2.40314e+08	1	0.994838	0.619761	0.562213
Q9SA55	AT1G03140	F10O3	F10O3.3 protein (Putative uncharacterized protein At1g03140) (Splicing factor Prp18-like protein) (Uncharacterized protein)	unreviewed	1 out of 5	U2-type post-spliceosomal complex [GO:0071021]; U4/U6 x U5 tri-snRNP complex [GO:0046540]; U5 snRNP [GO:0005682]; generation of catalytic spliceosome for second transesterification step [GO:0000350]; nuclear retention of unspliced pre-mRNA at the site of transcription [GO:0071048]	112	2017-01-18		cellular macromolecule metabolic process;cellular metabolic process;cellular nitrogen compound metabolic process;cellular process;macromolecule metabolic process;metabolic process;nitrogen compound metabolic process;nucleic acid metabolic process;nucleobase-containing compound metabolic process;primary metabolic process;RNA metabolic process;RNA processing;RNA splicing		cell part;intracellular organelle part;intracellular part;macromolecular complex;nuclear part;organelle part;ribonucleoprotein complex;spliceosomal complex			0.340631	0.325944		0.432699	0.0718197	1	1	0.235669	0.680635	1.78706	0.652887	1.0645	0.55839	1.54218	0.680635	7843010	16024169	26583298	16809244	8434629	64914276	36878084	36794024	22301522	15360714	46227584	86420400	1.68168e+07	3.00527e+07	31991210	4.93362e+07	1	1.78706	1.90233	2.93374
Q208N7	AT1G06460	ACD32	Alpha-crystallin domain 32.1 (At1g06460) (Peroxisomal small heat shock protein Acd31.2)	unreviewed	1 out of 5	peroxisome [GO:0005777]	94	2017-01-18				cell part;cytoplasmic part;intracellular membrane-bounded organelle;intracellular organelle;intracellular part;membrane-bounded organelle;microbody;organelle;peroxisome		+	4.37474	0.000541485	+	8.04063	0	7	0	-0.229293	0.0328966	1.02249	0.58564	1.66003	0.000964669	0.795058	0.0328928	2728853248	2530726656	2557790208	2547152128	2809288448	2636754944	4156405760	4877943808	4234586880	3790049024	3187621120	3571902976	2.60579e+09	2.6644e+09	4422978816	3.51652e+09	1	1.02249	1.69737	1.3495
Q8W4M7	AT1G03190	UVH6	DNA repair helicase XPD (EC 3.6.4.12) (ERCC2 homolog) (RAD3 homolog) (UV hypersensitive protein 6) (AtUVH6) (XPD homolog) (AtXPD)	reviewed	5 out of 5	nucleus [GO:0005634]; 4 iron, 4 sulfur cluster binding [GO:0051539]; ATP binding [GO:0005524]; ATP-dependent DNA helicase activity [GO:0004003]; DNA binding [GO:0003677]; metal ion binding [GO:0046872]; DNA repair [GO:0006281]; nucleotide-excision repair [GO:0006289]; regulation of transcription, DNA-templated [GO:0006355]; response to heat [GO:0009408]; response to UV [GO:0009411]; transcription…	113	2016-11-30	FUNCTION: Putative ATP-dependent 5'-3' DNA helicase involved in nucleotide excision repair (NER) of UV-damaged DNA. May open DNA around the damage. Essential during plant growth. May negatively regulate a common response program mediated by UV damage and heat stress, that leads to tissue death and reduced chloroplast function. {ECO:0000269|PubMed:12857822, ECO:0000269|PubMed:9414549}.	biological regulation;biosynthetic process;cellular biosynthetic process;cellular macromolecule biosynthetic process;cellular macromolecule metabolic process;cellular metabolic process;cellular nitrogen compound metabolic process;cellular process;cellular response to stimulus;cellular response to stress;DNA metabolic process;DNA repair;macromolecule biosynthetic process;macromolecule metabolic pr…	4 iron, 4 sulfur cluster binding;adenyl nucleotide binding;adenyl ribonucleotide binding;ATP binding;ATPase activity;ATPase activity, coupled;ATP-dependent DNA helicase activity;ATP-dependent helicase activity;binding;catalytic activity;cation binding;DNA binding;DNA helicase activity;DNA-dependent ATPase activity;helicase activity;hydrolase activity;hydrolase activity, acting on acid anhydrides;…	cell part;intracellular membrane-bounded organelle;intracellular organelle;intracellular part;membrane-bounded organelle;nucleus;organelle	DNA repair helicase UVH6		1.05234	0.0545112	+	5.1071	8.89548e-06	1	1	-0.563648	0.0612048	0.974239	0.880242	1.27476	0.379114	0.554023	0.0612047	37533124	27608510	39546920	27664240	34976796	39350652	32567996	60792560	36654860	29256522	21010056	21764900	3.48962e+07	3.39972e+07	43338472	2.40105e+07	1	0.974239	1.24193	0.688055
Q9ZVS5	AT1G03230	F15K9	Aspartyl protease-like protein (F15K9.16 protein) (Putative uncharacterized protein At1g03230)	unreviewed	3 out of 5	cell wall [GO:0005618]; Golgi apparatus [GO:0005794]; plant-type cell wall [GO:0009505]; plasma membrane [GO:0005886]; aspartic-type endopeptidase activity [GO:0004190]; protein catabolic process [GO:0030163]; proteolysis [GO:0006508]; response to salt stress [GO:0009651]	114	2017-01-18		catabolic process;macromolecule catabolic process;macromolecule metabolic process;metabolic process;primary metabolic process;protein catabolic process;protein metabolic process;proteolysis;response to abiotic stimulus;response to osmotic stress;response to salt stress;response to stimulus;response to stress	aspartic-type endopeptidase activity;aspartic-type peptidase activity;catalytic activity;endopeptidase activity;hydrolase activity;peptidase activity;peptidase activity, acting on L-amino acid peptides	anchored to membrane;anchored to plasma membrane;cell part;cell wall;cytoplasmic part;external encapsulating structure;extracellular region;Golgi apparatus;intracellular membrane-bounded organelle;intracellular organelle;intracellular part;intrinsic to membrane;intrinsic to plasma membrane;membrane;membrane part;membrane-bounded organelle;organelle;plant-type cell wall;plasma membrane;plasma memb…		+	3.47702	0.00147119	+	4.34877	7.62268e-06	14	9	-0.419201	0.0238782	1.04225	0.747768	2.76883	0.000439802	0.661564	0.0238814	6359261184	3665321728	5964022784	4800718336	6053827584	5809649152	17342988288	14051502080	14745856000	12230634496	8794425344	9499731968	5329535232	5.55473e+09	15380115456	1.01749e+10	1	1.04225	2.88583	1.90916
B9DFF6	AT4G14400	ACD6	Protein ACCELERATED CELL DEATH 6	reviewed	5 out of 5	integral component of endoplasmic reticulum membrane [GO:0030176]; integral component of plasma membrane [GO:0005887]; membrane [GO:0016020]; cell death [GO:0008219]; cellular response to salicylic acid stimulus [GO:0071446]; defense response to bacterium, incompatible interaction [GO:0009816]; positive regulation of defense response to bacterium [GO:1900426]; positive regulation of defense respo…	113	2017-01-18	FUNCTION: Dose-dependent activator of the defense response against virulent pathogens, including bacteria, fungi and oomycetes, that acts in a positive feedback loop with the defense signal salicylic acid (SA) (PubMed:14507999, PubMed:20520716, PubMed:10488236, PubMed:16297071, PubMed:19144005). Regulates the salicylic acid (SA) signaling pathway leading to cell death and modulating cell fate (e.…						0.246277	0.438539	+	2.13195	0.000506419	3	0	-0.377779	0.162673	0.800832	0.645037	0.663255	0.911793	0.690845	0.162686	93796280	437339232	264483456	182195456	410409088	44552784	178638432	133500712	110458400	117916760	67548480	106484264	2.65206e+08	212385776	140865848	9.73165e+07	1	0.800832	0.531156	0.366946
Q8L735	AT1G03310	ISA2	Isoamylase 2, chloroplastic (AtISA2) (Protein DEBRANCHING ENZYME 1)	reviewed	4 out of 5	chloroplast [GO:0009507]; isoamylase activity [GO:0019156]; amylopectin biosynthetic process [GO:0010021]; starch biosynthetic process [GO:0019252]	98	2016-11-30	FUNCTION: Involved in the trimming of pre-amylopectin chains. Accelerates the crystallization of nascent amylopectin molecules during starch synthesis. ISA1 and ISA2 work exclusively together as a multimeric holoenzyme. ISA1-ISA2 removes preferentially branches that are very close to other branches. {ECO:0000269|PubMed:15743447, ECO:0000269|PubMed:18815382, ECO:0000269|PubMed:19074683}.	amylopectin biosynthetic process;biosynthetic process;carbohydrate biosynthetic process;carbohydrate metabolic process;cellular biosynthetic process;cellular carbohydrate biosynthetic process;cellular carbohydrate metabolic process;cellular glucan metabolic process;cellular macromolecule biosynthetic process;cellular macromolecule metabolic process;cellular metabolic process;cellular polysacchari…	binding;catalytic activity;cation binding;glycogen debranching enzyme activity;hydrolase activity;hydrolase activity, acting on glycosyl bonds;hydrolase activity, hydrolyzing O-glycosyl compounds;ion binding;isoamylase activity	cell part;chloroplast;cytoplasmic part;intracellular membrane-bounded organelle;intracellular organelle;intracellular part;membrane-bounded organelle;organelle;plastid	Isoamylase 2, chloroplastic	+	1.60868	0.0182694	+	3.98171	2.25989e-05	5	5	-0.218824	0.646414	0.640206	0.14092	0.533196	0.147959	0.866597	0.646393	559017152	444885472	426671168	431632320	175863760	308366368	239801136	115777240	132755984	59266468	152724096	211198752	4.76858e+08	3.05287e+08	162778120	1.41063e+08	1	0.640206	0.341356	0.295818
Q1H595	AT1G03330	LSM2	Sm-like protein LSM2 (AtLSM2) (U6 snRNA-associated Sm-like protein LSM2)	reviewed	4 out of 5	catalytic step 2 spliceosome [GO:0071013]; cytoplasmic mRNA processing body [GO:0000932]; cytosol [GO:0005829]; Lsm1-7-Pat1 complex [GO:1990726]; precatalytic spliceosome [GO:0071011]; U4/U6 x U5 tri-snRNP complex [GO:0046540]; U6 snRNP [GO:0005688]; RNA binding [GO:0003723]; mRNA splicing, via spliceosome [GO:0000398]	79	2016-11-30	FUNCTION: Component of LSM protein complexes, which are involved in RNA processing. Component of the cytoplasmic LSM1-LSM7 complex which is involved in mRNA degradation by promoting decapping and leading to accurate 5'-3' mRNA decay. The cytoplasmic LSM1-LSM7 complex regulates developmental gene expression by the decapping of specific development-related transcripts. Component of the nuclear LSM2…	cellular macromolecule metabolic process;cellular metabolic process;cellular nitrogen compound metabolic process;cellular process;macromolecule metabolic process;metabolic process;mRNA metabolic process;mRNA processing;nitrogen compound metabolic process;nucleic acid metabolic process;nucleobase-containing compound metabolic process;primary metabolic process;RNA metabolic process;RNA processing;R…	binding;nucleic acid binding;RNA binding	cell part;cytoplasmic part;cytosol;intracellular organelle part;intracellular part;macromolecular complex;nuclear part;organelle part;ribonucleoprotein complex;spliceosomal complex	Sm-like protein LSM2	+	3.27931	0.00181006	+	5.0597	8.62689e-06	2	2	0.19452	0.243259	1.72415	0.00122845	1.07617	0.627511	1.21081	0.243287	362455520	385900928	392528256	577369920	691342464	698340672	740374016	811661056	564850752	979116864	715014528	869020800	3.80295e+08	655684352	705628608	854384064	1	1.72415	1.85548	2.24664
Q9ZVT9	AT1G03370	At1g03370	C2 and GRAM domain-containing protein At1g03370	reviewed	2 out of 5	integral component of membrane [GO:0016021]	96	2016-11-30				cell part;integral to membrane;intrinsic to membrane;membrane part	C2 and GRAM domain-containing protein At1g03370	+	2.8869	0.00293333	+	3.67275	3.11174e-05	6	6	0.0490918	0.780585	1.60716	0.0349296	1.5036	0.122656	1.02406	0.780546	92752736	95185136	122969280	133195168	201274208	165207856	175709392	287487616	288115648	255926784	261063840	252400928	1.03636e+08	1.66559e+08	250437552	2.56464e+08	1	1.60716	2.41652	2.47467
Q94A78	AT1G03400	At1g03400	1-aminocyclopropane-1-carboxylate oxidase homolog 4 (EC 1.14.-.-)	reviewed	2 out of 5	1-aminocyclopropane-1-carboxylate oxidase activity [GO:0009815]; dioxygenase activity [GO:0051213]; metal ion binding [GO:0046872]	87	2016-11-30			1-aminocyclopropane-1-carboxylate oxidase activity;binding;catalytic activity;cation binding;ion binding;metal ion binding;oxidoreductase activity;oxidoreductase activity, acting on paired donors, with incorporation or reduction of molecular oxygen;oxidoreductase activity, acting on paired donors, with incorporation or reduction of molecular oxygen, 2-oxoglutarate as one donor, and incorporation …		1-aminocyclopropane-1-carboxylate oxidase homolog 4		0.665701	0.133007	+	3.54876	4.2953e-05	4	3	-0.324267	0.510565	1.06789	0.828384	0.677408	0.210212	0.798519	0.510586	190041968	128342104	149958384	165271664	118059336	216806912	77181264	105880968	155735360	35992864	136905008	97638568	156114152	1.66713e+08	1.12933e+08	9.01788e+07	1	1.06789	0.723397	0.577647
Q9FJI5	AT5G40760	ACG12	Glucose-6-phosphate 1-dehydrogenase, cytoplasmic isoform 2 (EC 1.1.1.49) (G6PDH6) (G6PD6)	reviewed	5 out of 5	cytosol [GO:0005829]; glucose-6-phosphate dehydrogenase activity [GO:0004345]; NADP binding [GO:0050661]; glucose metabolic process [GO:0006006]; pentose-phosphate shunt, oxidative branch [GO:0009051]	125	2017-01-18	FUNCTION: Catalyzes the rate-limiting step of the oxidative pentose-phosphate pathway, which represents a route for the dissimilation of carbohydrates besides glycolysis. The main function of this enzyme is to provide reducing power (NADPH) and pentose phosphates for fatty acid and nucleic acid synthesis which are involved in membrane synthesis and cell division.	alcohol metabolic process;carbohydrate metabolic process;cellular carbohydrate metabolic process;cellular metabolic process;cellular process;glucose metabolic process;hexose metabolic process;metabolic process;monosaccharide metabolic process;pentose metabolic process;pentose-phosphate shunt, oxidative branch;primary metabolic process;small molecule metabolic process	binding;catalytic activity;coenzyme binding;cofactor binding;glucose-6-phosphate dehydrogenase activity;NADP binding;nucleotide binding;oxidoreductase activity;oxidoreductase activity, acting on CH-OH group of donors;oxidoreductase activity, acting on the CH-OH group of donors, NAD or NADP as acceptor	cell part;cytoplasmic part;cytosol;intracellular part	Glucose-6-phosphate 1-dehydrogenase, cytoplasmic isoform 2	+	4.49671	0.000469388	+	3.16873	7.96486e-05	9	0	0.283369	0.0903344	2.15303	0.00743096	1.51993	0.0918001	1.30751	0.0903374	710259072	732521152	814384960	1192211584	1815544448	1851985664	1897235840	2894429440	2594788608	3142633728	3310616832	3204634112	7.52388e+08	1.61991e+09	2462151296	3.21929e+09	1	2.15303	3.27245	4.27877
Q9LK23	AT3G27300	ACG9	Glucose-6-phosphate 1-dehydrogenase, cytoplasmic isoform 1 (EC 1.1.1.49) (G6PDH5) (G6PD5)	reviewed	5 out of 5	chloroplast [GO:0009507]; cytosol [GO:0005829]; glucose-6-phosphate dehydrogenase activity [GO:0004345]; NADP binding [GO:0050661]; glucose metabolic process [GO:0006006]; pentose-phosphate shunt, oxidative branch [GO:0009051]; response to cadmium ion [GO:0046686]	125	2016-11-30	FUNCTION: Catalyzes the rate-limiting step of the oxidative pentose-phosphate pathway, which represents a route for the dissimilation of carbohydrates besides glycolysis. The main function of this enzyme is to provide reducing power (NADPH) and pentose phosphates for fatty acid and nucleic acid synthesis which are involved in membrane synthesis and cell division.	alcohol metabolic process;carbohydrate metabolic process;cellular carbohydrate metabolic process;cellular metabolic process;cellular process;glucose metabolic process;hexose metabolic process;metabolic process;monosaccharide metabolic process;pentose metabolic process;pentose-phosphate shunt, oxidative branch;primary metabolic process;response to cadmium ion;response to chemical stimulus;response…	binding;catalytic activity;coenzyme binding;cofactor binding;glucose-6-phosphate dehydrogenase activity;NADP binding;nucleotide binding;oxidoreductase activity;oxidoreductase activity, acting on CH-OH group of donors;oxidoreductase activity, acting on the CH-OH group of donors, NAD or NADP as acceptor	cell part;chloroplast;cytoplasmic part;cytosol;intracellular membrane-bounded organelle;intracellular organelle;intracellular part;membrane-bounded organelle;organelle;plastid	Glucose-6-phosphate 1-dehydrogenase, cytoplasmic isoform 1	+	2.09382	0.00813772	+	6.65817	0	20	0	-0.019908	0.806524	1.02925	0.824651	1.3265	0.0369942	0.984178	0.80628	4136587520	4201316608	4067505408	3541216512	4722134016	4504858112	5392265728	5968951808	5575836160	4890331136	6231294976	5547451904	4135136512	4.25607e+09	5.64568e+09	5.55636e+09	1	1.02925	1.3653	1.34369
Q9LR75	AT1G03475	CPX1	Coproporphyrinogen-III oxidase 1, chloroplastic (AtCPO-I) (Coprogen oxidase) (Coproporphyrinogenase) (EC 1.3.3.3) (Protein LESION INITIATION 2)	reviewed	5 out of 5	apoplast [GO:0048046]; chloroplast [GO:0009507]; chloroplast stroma [GO:0009570]; coproporphyrinogen oxidase activity [GO:0004109]; protein homodimerization activity [GO:0042803]; chlorophyll biosynthetic process [GO:0015995]; protoporphyrinogen IX biosynthetic process [GO:0006782]; response to cytokinin [GO:0009735]	114	2016-11-30	FUNCTION: Key enzyme in heme biosynthesis. Catalyzes the oxidative decarboxylation of propionic acid side chains of rings A and B of coproporphyrinogen III. {ECO:0000269|PubMed:11489187, ECO:0000269|Ref.2}.	biosynthetic process;cellular aromatic compound metabolic process;cellular biosynthetic process;cellular metabolic process;cellular nitrogen compound biosynthetic process;cellular nitrogen compound metabolic process;cellular process;chlorophyll biosynthetic process;chlorophyll metabolic process;cofactor biosynthetic process;cofactor metabolic process;heterocycle biosynthetic process;heterocycle m…	binding;catalytic activity;coproporphyrinogen oxidase activity;identical protein binding;oxidoreductase activity;oxidoreductase activity, acting on the CH-CH group of donors;oxidoreductase activity, acting on the CH-CH group of donors, oxygen as acceptor;protein binding;protein dimerization activity;protein homodimerization activity	apoplast;cell part;chloroplast;chloroplast part;chloroplast stroma;cytoplasmic part;extracellular region;intracellular membrane-bounded organelle;intracellular organelle;intracellular organelle part;intracellular part;membrane-bounded organelle;organelle;organelle part;plastid;plastid part;plastid stroma	Coproporphyrinogen-III oxidase 1, chloroplastic	+	1.51837	0.0214069	+	6.6966	0	17	12	-0.197018	0.0857807	0.688686	0.0448578	1.30887	0.0282875	0.823054	0.0857599	15164134400	11857527808	17249161216	9110475776	10056738816	11321481216	12635359232	12597010432	14673222656	9458724864	11740512256	11645204480	1.47569e+10	1.01629e+10	1.33019e+10	10948147200	1	0.688686	0.901397	0.741898
Q9LR64	AT1G03600	PSB27	Photosystem II repair protein PSB27-H1, chloroplastic (Psb27-H1) (Thylakoid lumenal protein PSB27-H1)	reviewed	5 out of 5	chloroplast [GO:0009507]; chloroplast thylakoid [GO:0009534]; chloroplast thylakoid lumen [GO:0009543]; chloroplast thylakoid membrane [GO:0009535]; thylakoid [GO:0009579]; cellular response to light intensity [GO:0071484]; photosystem II assembly [GO:0010207]; photosystem II repair [GO:0010206]	85	2016-11-30	FUNCTION: Probably involved in repair of photodamaged photosystem II (PSII). {ECO:0000269|PubMed:16897475}.	cellular component assembly;cellular component assembly at cellular level;cellular component organization;cellular component organization at cellular level;cellular component organization or biogenesis;cellular component organization or biogenesis at cellular level;cellular macromolecular complex assembly;cellular macromolecular complex subunit organization;cellular macromolecule metabolic proces…		cell part;chloroplast;chloroplast part;chloroplast thylakoid;chloroplast thylakoid membrane;cytoplasmic part;intracellular membrane-bounded organelle;intracellular organelle;intracellular organelle part;intracellular part;membrane;membrane-bounded organelle;organelle;organelle part;organelle subcompartment;photosynthetic membrane;plastid;plastid part;plastid thylakoid;plastid thylakoid membrane;t…	Photosystem II repair protein PSB27-H1, chloroplastic	+	2.69864	0.00367354	+	6.72405	0	6	6	-0.332431	0.049619	0.704705	0.0674341	0.873897	0.466739	0.71652	0.0496162	101903000000	123688000000	100444000000	64135036928	97208958976	68414562304	64139026432	78357069824	58289184768	42730102784	55886159872	45250428928	1.08678e+11	7.65862e+10	66928427008	4.79556e+10	1	0.704705	0.61584	0.441261
Q9SGY2	AT1G10670	ACLA	ATP-citrate synthase alpha chain protein 1 (ATP-citrate synthase A-1) (EC 2.3.3.8) (ATP-citrate lyase A-1) (Citrate cleavage enzyme A-1)	reviewed	4 out of 5	cytosol [GO:0005829]; ATP binding [GO:0005524]; ATP citrate synthase activity [GO:0003878]; lipid metabolic process [GO:0006629]	104	2016-11-30	FUNCTION: ATP citrate-lyase is the primary enzyme responsible for the synthesis of cytosolic acetyl-CoA, used for the elongation of fatty acids and biosynthesis of isoprenoids, flavonoids and malonated derivatives. May supply substrate to the cytosolic acetyl-CoA carboxylase, which generates the malonyl-CoA used for the synthesis of a multitude of compounds, including very long chain fatty acids …	lipid metabolic process;metabolic process;primary metabolic process	adenyl nucleotide binding;adenyl ribonucleotide binding;ATP binding;ATP citrate synthase activity;binding;catalytic activity;nucleotide binding;purine nucleotide binding;purine ribonucleoside triphosphate binding;purine ribonucleotide binding;ribonucleotide binding;transferase activity;transferase activity, transferring acyl groups;transferase activity, transferring acyl groups, acyl groups conve…	cell part;cytoplasmic part;cytosol;intracellular part	ATP-citrate synthase alpha chain protein 1	+	1.72817	0.015162	+	4.46474	6.03622e-06	3	0	-0.619059	0.124063	0.439774	0.0250989	1.42455	0.439014	0.504668	0.12407	504284960	411312064	480912672	245660208	248773040	119714792	331446528	393134176	150300816	179133696	119202432	143189008	465503232	2.04716e+08	2.91627e+08	1.47175e+08	1	0.439774	0.626477	0.316163
O48737	AT1G03680	At1g03680	Thioredoxin M1, chloroplastic (AtTrxm1)	reviewed	5 out of 5	apoplast [GO:0048046]; chloroplast [GO:0009507]; chloroplast envelope [GO:0009941]; chloroplast stroma [GO:0009570]; stromule [GO:0010319]; thylakoid [GO:0009579]; enzyme activator activity [GO:0008047]; enzyme inhibitor activity [GO:0004857]; oxidoreductase activity, acting on a sulfur group of donors, disulfide as acceptor [GO:0016671]; protein disulfide oxidoreductase activity [GO:0015035]; pr…	139	2017-01-18	FUNCTION: Thiol-disulfide oxidoreductase involved in the redox regulation of enzymes of both reductive pentose phosphate pathway (Calvin-Benson cycle) and oxidative pentose phosphate pathway. Under reducing conditions, activates the glyceraldehyde-3-phosphate dehydrogenase and the phosphoribulokinase, and inhibits. the glucose-6-phosphate dehydrogenase. Activates NADP-malate dehydrogenase. {ECO:0…	biological regulation;cell redox homeostasis;cellular homeostasis;cellular macromolecule metabolic process;cellular metabolic process;cellular process;cellular protein metabolic process;cellular response to chemical stimulus;cellular response to oxidative stress;cellular response to stimulus;cellular response to stress;glycerol ether metabolic process;homeostatic process;macromolecule metabolic p…	catalytic activity;disulfide oxidoreductase activity;enzyme activator activity;enzyme inhibitor activity;enzyme regulator activity;oxidoreductase activity;oxidoreductase activity, acting on a sulfur group of donors;oxidoreductase activity, acting on a sulfur group of donors, disulfide as acceptor;protein disulfide oxidoreductase activity	apoplast;cell part;chloroplast;chloroplast envelope;chloroplast part;chloroplast stroma;cytoplasmic part;envelope;extracellular region;intracellular membrane-bounded organelle;intracellular organelle;intracellular organelle part;intracellular part;membrane-bounded organelle;organelle;organelle envelope;organelle part;plastid;plastid envelope;plastid part;plastid stroma;stromule;thylakoid	Thioredoxin M1, chloroplastic	+	1.91874	0.0108587	+	4.84221	7.47198e-06	12	12	-0.334643	0.058524	0.938466	0.673138	1.86772	0.0195947	0.717671	0.0585116	48640344064	52485595136	39004139520	37576388608	57720406016	36210532352	74870652928	75143897088	95603957760	68560961536	58948374528	48763879424	46710026240	4.38358e+10	8.18728e+10	58757738496	1	0.938466	1.75279	1.25793
Q41931	AT1G62380	ACO2	1-aminocyclopropane-1-carboxylate oxidase 2 (ACC oxidase 2) (AtACO2) (EC 1.14.17.4)	reviewed	5 out of 5	cell wall [GO:0005618]; cytosol [GO:0005829]; endoplasmic reticulum [GO:0005783]; Golgi apparatus [GO:0005794]; plasma membrane [GO:0005886]; plasmodesma [GO:0009506]; 1-aminocyclopropane-1-carboxylate oxidase activity [GO:0009815]; copper ion binding [GO:0005507]; L-ascorbic acid binding [GO:0031418]; cellular response to fatty acid [GO:0071398]; cellular response to iron ion [GO:0071281]; cellu…	117	2016-11-30	FUNCTION: Enzyme involved in the ethylene biosynthesis. Required to mediate the 1-aminocyclopropane-1-carboxylic acid (ACC)-mediated reversion of the ABA-induced inhibition of seed germination via endosperm rupture. May promote stem elongation by maximizing the extensibility cells, possibly by activating ethylene biosynthesis, in response to very-long-chain fatty acids (VLCFAs C20:0 to C30:0). {E…	alkene biosynthetic process;biological regulation;biosynthetic process;cellular alkene metabolic process;cellular biosynthetic process;cellular metabolic process;cellular process;cellular response to chemical stimulus;cellular response to fatty acid;cellular response to inorganic substance;cellular response to iron ion;cellular response to lipid;cellular response to metal ion;cellular response to…	1-aminocyclopropane-1-carboxylate oxidase activity;binding;carboxylic acid binding;catalytic activity;cation binding;copper ion binding;ion binding;L-ascorbic acid binding;metal ion binding;oxidoreductase activity;oxidoreductase activity, acting on paired donors, with incorporation or reduction of molecular oxygen;oxidoreductase activity, acting on paired donors, with incorporation or reduction o…	cell junction;cell part;cell wall;cell-cell junction;cytoplasmic part;cytosol;endoplasmic reticulum;external encapsulating structure;Golgi apparatus;intracellular membrane-bounded organelle;intracellular organelle;intracellular part;membrane;membrane-bounded organelle;organelle;plasma membrane;plasmodesma	1-aminocyclopropane-1-carboxylate oxidase 2	+	2.81376	0.00319495	+	1.88728	0.000911467	6	0	-0.158053	0.668819	1.5128	0.133061	3.19478	0.0147257	0.870691	0.668824	464443072	650572224	640805376	730327872	705170240	1220708864	1872335232	2661512448	3952159744	2608610304	1383472896	3396607488	5.85274e+08	8.85402e+08	2.82867e+09	2462896896	1	1.5128	4.83307	4.20811
P11829	AT3G05020	ACP1	Acyl carrier protein 1, chloroplastic (ACP-1)	reviewed	3 out of 5	chloroplast [GO:0009507]; cytosol [GO:0005829]; ACP phosphopantetheine attachment site binding involved in fatty acid biosynthetic process [GO:0000036]; fatty acid biosynthetic process [GO:0006633]	133	2016-11-02	FUNCTION: Carrier of the growing fatty acid chain in fatty acid biosynthesis. {ECO:0000269|PubMed:11553750}.	biosynthetic process;carboxylic acid biosynthetic process;carboxylic acid metabolic process;cellular biosynthetic process;cellular ketone metabolic process;cellular lipid metabolic process;cellular metabolic process;cellular process;fatty acid biosynthetic process;fatty acid metabolic process;lipid biosynthetic process;lipid metabolic process;metabolic process;monocarboxylic acid metabolic proces…	acyl carrier activity;substrate-specific transporter activity;transporter activity	cell part;chloroplast;cytoplasmic part;cytosol;intracellular membrane-bounded organelle;intracellular organelle;intracellular part;membrane-bounded organelle;organelle;plastid	Acyl carrier protein 1, chloroplastic	+	1.78904	0.0136395	+	3.71851	3.01616e-05	2	0	-0.858834	0.058554	0.924045	0.60294	2.87098	0.038212	0.401088	0.0585519	77540072	73146624	59240736	84912464	53872840	55197128	236375104	224886032	95658864	97292144	62760220	63321792	6.99758e+07	6.46608e+07	185640000	74458052	1	0.924045	2.65292	1.06405
Q9ZNT7	AT1G03860	PHB2	Prohibitin-2, mitochondrial (Atphb2)	reviewed	5 out of 5	cell wall [GO:0005618]; chloroplast [GO:0009507]; integral component of membrane [GO:0016021]; mitochondrial respiratory chain complex I [GO:0005747]; mitochondrion [GO:0005739]; plastid [GO:0009536]; vacuolar membrane [GO:0005774]; vacuole [GO:0005773]	108	2016-11-30	FUNCTION: Prohibitin probably acts as a holdase/unfoldase for the stabilization of newly synthesized mitochondrial proteins. {ECO:0000250}.			cell part;cell wall;chloroplast;cytoplasmic part;external encapsulating structure;integral to membrane;intracellular membrane-bounded organelle;intracellular organelle;intracellular organelle part;intracellular part;intrinsic to membrane;macromolecular complex;membrane;membrane part;membrane-bounded organelle;mitochondrial membrane part;mitochondrial part;mitochondrial respiratory chain complex I…	Prohibitin-2, mitochondrial	+	2.31643	0.00590954	+	5.41457	7.46269e-06	12	7	-0.162894	0.339715	1.27928	0.029941	1.46357	0.0888065	0.832333	0.339733	2308144384	2196584192	2250230016	2482880000	3073015552	3085592320	3371115008	5476241408	3800048384	3258026240	3642340352	3626480640	2251652864	2.8805e+09	4215801600	3.50895e+09	1	1.27928	1.87231	1.55839
O22368		ACP1	NaCl-inducible Ca2+-binding protein	unreviewed	1 out of 5	calcium ion binding [GO:0005509]	82	2016-11-30			binding;calcium ion binding;cation binding;ion binding;metal ion binding			+	2.10341	0.00804143	+	2.43135	0.000292891	2	0	-0.271815	0.319668	1.20394	0.579919	2.51607	0.0202045	0.777754	0.319693	42663892	59683612	31054864	36408296	47696928	76503024	110840056	171924768	121336456	71257624	101293704	141740032	44467456	5.35361e+07	1.347e+08	1.04764e+08	1	1.20394	3.02919	2.35597
P25701	AT1G54580	ACP2	Acyl carrier protein 2, chloroplastic (ACP-2)	reviewed	3 out of 5	chloroplast [GO:0009507]; ACP phosphopantetheine attachment site binding involved in fatty acid biosynthetic process [GO:0000036]; phosphopantetheine binding [GO:0031177]	130	2016-11-30	FUNCTION: Carrier of the growing fatty acid chain in fatty acid biosynthesis.		acyl carrier activity;substrate-specific transporter activity;transporter activity	cell part;chloroplast;cytoplasmic part;intracellular membrane-bounded organelle;intracellular organelle;intracellular part;membrane-bounded organelle;organelle;plastid	Acyl carrier protein 2, chloroplastic	+	1.1795	0.0414409	+	4.98257	8.16882e-06	1	0	-0.228753	0.456258	0.751775	0.0846411	0.849744	0.213789	0.830882	0.456269	1186660992	1583048832	1071342912	1000707840	963098048	923799616	1007970880	677967936	767785792	794869120	855358336	388527936	1280350912	962535168	8.17908e+08	6.79585e+08	1	0.751775	0.638816	0.53078
Q9ZWC4	AT1G04040	F21M11	At1g04040/F21M11_2 (F21M11.2 protein) (HAD superfamily, subfamily IIIB acid phosphatase) (Similar to acid phosphatase) (Uncharacterized protein)	unreviewed	2 out of 5	cell wall [GO:0005618]; plant-type cell wall [GO:0009505]; plasmodesma [GO:0009506]; vacuolar membrane [GO:0005774]; vacuole [GO:0005773]; acid phosphatase activity [GO:0003993]	113	2017-01-18			acid phosphatase activity;catalytic activity;hydrolase activity;hydrolase activity, acting on ester bonds;phosphatase activity;phosphoric ester hydrolase activity	cell junction;cell part;cell wall;cell-cell junction;cytoplasmic part;external encapsulating structure;intracellular membrane-bounded organelle;intracellular organelle;intracellular organelle part;intracellular part;membrane;membrane-bounded organelle;organelle;organelle membrane;organelle part;plant-type cell wall;plasmodesma;vacuolar membrane;vacuolar part;vacuole		+	2.11996	0.00789104	+	2.38399	0.000311372	7	7	1.29361	0.0152373	3.64945	0.034846	0.267935	0.0425197	3.49157	0.0152367	538948288	948509312	815379200	4466680832	1351520128	2585884160	1176819328	567933760	506993504	3370633728	1832139264	2659357696	7.67612e+08	2.80136e+09	7.50582e+08	2.62071e+09	1	3.64945	0.977814	3.41411
Q9SW21	AT4G25050	ACP4	Acyl carrier protein 4, chloroplastic	reviewed	4 out of 5	chloroplast [GO:0009507]; cuticle development [GO:0042335]; fatty acid biosynthetic process [GO:0006633]; systemic acquired resistance [GO:0009627]	111	2016-11-30	FUNCTION: Carrier of the growing fatty acid chain in fatty acid biosynthesis that plays a major role in the biosynthesis of fatty acids in leaves. Required for the biosynthesis of chloroplast photosynthetic membrane lipids such as monogalactosyldiacylglycerol, digalactosyldiacylglycerol and phosphatidylglycerol. Is essential for the biosynthesis of the cuticular wax and cutin polymers in leaves, …	anatomical structure development;biosynthetic process;carboxylic acid biosynthetic process;carboxylic acid metabolic process;cellular biosynthetic process;cellular ketone metabolic process;cellular lipid metabolic process;cellular metabolic process;cellular process;cuticle development;defense response;defense response, incompatible interaction;developmental process;fatty acid biosynthetic process…		cell part;chloroplast;cytoplasmic part;intracellular membrane-bounded organelle;intracellular organelle;intracellular part;membrane-bounded organelle;organelle;plastid	Acyl carrier protein 4, chloroplastic		0.507302	0.201454	+	0.830355	0.0158107	1	0	-1.82958	0.231557	0.0295599	0.293495	57.0189	0.109169	0.0400145	0.231557	13236634624	185847856	160011488	91882912	213163232	96451488	282456448	21588916224	1021579968	246851216	247111616	422086848	4.5275e+09	133832544	7.63098e+09	3.0535e+08	1	0.0295599	1.68547	0.0674434
O64495	AT1G04110	SBT1	Subtilisin-like protease SBT1.2 (EC 3.4.21.-) (Cucumisin-like serine protease SDD1) (Protein STOMATAL DENSITY AND DISTRIBUTION 1) (Subtilase subfamily 1 member 2) (AtSBT1.2) (Subtilisin-like protease SDD1)	reviewed	5 out of 5	apoplast [GO:0048046]; cell wall [GO:0005618]; external side of plasma membrane [GO:0009897]; serine-type endopeptidase activity [GO:0004252]; regulation of cell proliferation [GO:0042127]; stomatal complex morphogenesis [GO:0010103]	114	2016-11-30	FUNCTION: Serine protease involved in the negative regulation of stomatal density and distribution. Not active on EPFL6 (AC Q1PEY6) (PubMed:20056678). Positive regulator of water use efficiency (WUE). {ECO:0000269|PubMed:10809670, ECO:0000269|PubMed:12119372, ECO:0000269|PubMed:20056678, ECO:0000269|PubMed:21169508}.	anatomical structure morphogenesis;biological regulation;developmental process;post-embryonic morphogenesis;regulation of biological process;regulation of cell proliferation;regulation of cellular process;stomatal complex morphogenesis	catalytic activity;endopeptidase activity;hydrolase activity;peptidase activity;peptidase activity, acting on L-amino acid peptides;serine hydrolase activity;serine-type endopeptidase activity;serine-type peptidase activity	apoplast;cell part;cell wall;external encapsulating structure;external side of plasma membrane;extracellular region;membrane part;plasma membrane part	Subtilisin-like protease SBT1.2	+	2.04007	0.00891849	+	3.98435	2.26354e-05	5	5	-0.914585	0.0332045	0.799075	0.326291	3.05295	0.0136651	0.3965	0.033206	481450464	490684448	745890752	448000896	570894912	353936160	1523048704	1798116992	870026560	752497600	399728448	509580000	5.72675e+08	457610656	1.39706e+09	5.53935e+08	1	0.799075	2.43954	0.967277
Q8GYY0	AT5G51690	ACS12	Probable aminotransferase ACS12 (EC 2.6.1.-)	reviewed	3 out of 5	pyridoxal phosphate binding [GO:0030170]; transaminase activity [GO:0008483]; biosynthetic process [GO:0009058]	99	2016-11-30	FUNCTION: Probable aminotransferase. Does not have 1-aminocyclopropane-1-carboxylate synthase (ACS) activity, suggesting that it is not involved in ethylene biosynthesis.	biosynthetic process;metabolic process	binding;catalytic activity;cofactor binding;pyridoxal phosphate binding;transaminase activity;transferase activity;transferase activity, transferring nitrogenous groups;vitamin B6 binding;vitamin binding		Probable aminotransferase ACS12		0.343039	0.323447	+	2.36845	0.000318881	4	0	-0.814137	0.144058	0.790025	0.730288	1.34171	0.421381	0.487112	0.144061	201342032	66187292	265561632	130894824	64407040	225853280	247541104	120872328	196653920	37051940	99705624	138493792	1.77697e+08	140385048	188355784	91750452	1	0.790025	1.05998	0.516331
P0CJ46	AT2G37620	ACT1	Actin-1	reviewed	5 out of 5	cell wall [GO:0005618]; cytoskeleton [GO:0005856]; cytosol [GO:0005829]; plasma membrane [GO:0005886]; plasmodesma [GO:0009506]; ATP binding [GO:0005524]; structural constituent of cytoskeleton [GO:0005200]; developmental growth [GO:0048589]; root hair elongation [GO:0048767]	45	2017-01-18	FUNCTION: Actins are highly conserved proteins that are involved in various types of cell motility and are ubiquitously expressed in all eukaryotic cells. Essential component of cell cytoskeleton; plays an important role in cytoplasmic streaming, cell shape determination, cell division, organelle movement and extension growth. This is considered as one of the reproductive actins.	cell growth;cellular process;developmental cell growth;developmental growth;developmental growth involved in morphogenesis;developmental process;growth;root hair elongation	adenyl nucleotide binding;adenyl ribonucleotide binding;ATP binding;binding;nucleotide binding;purine nucleotide binding;purine ribonucleoside triphosphate binding;purine ribonucleotide binding;ribonucleotide binding;structural constituent of cytoskeleton;structural molecule activity	cell junction;cell part;cell wall;cell-cell junction;cytoplasmic part;cytoskeleton;cytosol;external encapsulating structure;intracellular non-membrane-bounded organelle;intracellular organelle;intracellular part;membrane;non-membrane-bounded organelle;organelle;plasma membrane;plasmodesma	Actin-1		0.787796	0.0984057	+	3.87224	2.61036e-05	3	0	-0.110554	0.490745	0.710484	0.502224	0.706485	0.329211	0.879518	0.490864	12176072704	15053793280	5046412800	11534095360	6021654528	5376020480	6507080192	5651105792	4042769152	4566962688	4576046592	5106018304	1.07588e+10	7643923456	5.40032e+09	4.74968e+09	1	0.710484	0.501946	0.441471
Q96292	AT3G18780	ACT2	Actin-2	reviewed	5 out of 5	cytoplasm [GO:0005737]; cytoskeleton [GO:0005856]; membrane [GO:0016020]; nucleus [GO:0005634]; ATP binding [GO:0005524]; structural constituent of cytoskeleton [GO:0005200]; response to cytokinin [GO:0009735]; response to far red light [GO:0010218]; response to high light intensity [GO:0009644]; response to red light [GO:0010114]; root epidermal cell differentiation [GO:0010053]; root hair cell …	131	2017-01-18	FUNCTION: Actins are highly conserved proteins that are involved in various types of cell motility and are ubiquitously expressed in all eukaryotic cells. Essential component of cell cytoskeleton; plays an important role in cytoplasmic streaming, cell shape determination, cell division, organelle movement and extension growth. This is considered as one of the vegetative actins.	anatomical structure morphogenesis;cell differentiation;cell growth;cell morphogenesis;cell morphogenesis involved in differentiation;cell tip growth;cellular component morphogenesis;cellular component organization;cellular component organization or biogenesis;cellular developmental process;cellular process;developmental cell growth;developmental growth;developmental growth involved in morphogene…	adenyl nucleotide binding;adenyl ribonucleotide binding;ATP binding;binding;nucleotide binding;purine nucleotide binding;purine ribonucleoside triphosphate binding;purine ribonucleotide binding;ribonucleotide binding;structural constituent of cytoskeleton;structural molecule activity	cell part;cytoplasm;cytoskeleton;intracellular membrane-bounded organelle;intracellular non-membrane-bounded organelle;intracellular organelle;intracellular part;membrane;membrane-bounded organelle;non-membrane-bounded organelle;nucleus;organelle	Actin-2		0.733036	0.112258	+	5.25763	1.00251e-05	20	0	0.0588694	0.800888	1.01418	0.965507	0.73703	0.190457	1.03793	0.800822	22311006208	24024694784	25295407104	22145425408	29275934720	21225252864	24848353280	14715119616	13979244544	18545743872	14786495488	22241312768	23877036032	24215537664	17847572480	18524517376	1	1.01418	0.747479	0.77583
P93824	AT1G04350	At1g04350	1-aminocyclopropane-1-carboxylate oxidase homolog 6 (EC 1.14.-.-)	reviewed	2 out of 5	dioxygenase activity [GO:0051213]; metal ion binding [GO:0046872]	112	2016-11-30			binding;catalytic activity;cation binding;ion binding;metal ion binding;oxidoreductase activity;oxidoreductase activity, acting on paired donors, with incorporation or reduction of molecular oxygen;oxidoreductase activity, acting on paired donors, with incorporation or reduction of molecular oxygen, 2-oxoglutarate as one donor, and incorporation of one atom each of oxygen into both donors		1-aminocyclopropane-1-carboxylate oxidase homolog 6		0.24146	0.445332	+	2.27196	0.000386125	5	3	-0.588151	0.434693	0.803933	0.49196	1.07852	0.773969	0.729947	0.434695	383517376	200797360	359051200	192007680	168235360	398160032	288761088	171153520	358034816	41103408	218521520	337435072	314455312	252801024	272649808	199020000	1	0.803933	0.867054	0.632904
Q39251	AT3G46000	ADF2	Actin-depolymerizing factor 2 (ADF-2) (AtADF2)	reviewed	4 out of 5	actin cytoskeleton [GO:0015629]; cytoplasm [GO:0005737]; nucleus [GO:0005634]; plasma membrane [GO:0005886]; actin filament depolymerization [GO:0030042]; defense response [GO:0006952]	116	2016-11-30	FUNCTION: Actin-depolymerizing protein. Severs actin filaments (F-actin) and binds to actin monomers (PubMed:15563618, PubMed:19794115). Required for normal cell growth, plant development, cell organ expansion and flowering. Essential for root-knot nematode infection (PubMed:19794115). {ECO:0000269|PubMed:15563618, ECO:0000269|PubMed:19794115}.	actin cytoskeleton organization;actin filament depolymerization;actin filament organization;actin filament-based process;actin polymerization or depolymerization;cellular component disassembly;cellular component disassembly at cellular level;cellular component organization;cellular component organization at cellular level;cellular component organization or biogenesis;cellular component organizati…		actin cytoskeleton;cell part;cytoplasm;cytoskeleton;intracellular membrane-bounded organelle;intracellular non-membrane-bounded organelle;intracellular organelle;intracellular part;membrane;membrane-bounded organelle;non-membrane-bounded organelle;nucleus;organelle;plasma membrane	Actin-depolymerizing factor 2		0.511654	0.199185	+	2.60528	0.000206759	2	0	-0.0856142	0.835078	2.18951	0.0872655	0.674186	0.335965	1.04073	0.83508	839340288	933740992	1449272832	1602671872	1681229056	3771481856	1583013376	1850559488	1323065472	757639936	1434702976	2758040832	1.07412e+09	2.35179e+09	1585546112	1.65013e+09	1	2.18951	1.47614	1.53626
Q9ZSK4	AT5G59880	ADF3	Actin-depolymerizing factor 3 (ADF-3) (AtADF3)	reviewed	4 out of 5	actin cytoskeleton [GO:0015629]; chloroplast [GO:0009507]; cytosol [GO:0005829]; mitochondrion [GO:0005739]; plasma membrane [GO:0005886]; plasmodesma [GO:0009506]; actin filament depolymerization [GO:0030042]; response to cadmium ion [GO:0046686]; response to oxidative stress [GO:0006979]	117	2017-01-18	FUNCTION: Actin-depolymerizing protein. Severs actin filaments (F-actin) and binds to actin monomers. {ECO:0000250|UniProtKB:Q39251}.	actin cytoskeleton organization;actin filament depolymerization;actin filament organization;actin filament-based process;actin polymerization or depolymerization;cellular component disassembly;cellular component disassembly at cellular level;cellular component organization;cellular component organization at cellular level;cellular component organization or biogenesis;cellular component organizati…		actin cytoskeleton;cell junction;cell part;cell-cell junction;chloroplast;cytoplasmic part;cytoskeleton;cytosol;intracellular membrane-bounded organelle;intracellular non-membrane-bounded organelle;intracellular organelle;intracellular part;membrane;membrane-bounded organelle;mitochondrion;non-membrane-bounded organelle;organelle;plasma membrane;plasmodesma;plastid	Actin-depolymerizing factor 3	+	1.24692	0.0360146	+	2.81131	0.00014233	5	0	0.51586	0.0632332	2.32771	0.0805949	0.522099	0.149265	1.70218	0.0632446	4108845824	6696755712	5813593600	10247926784	7607529984	20829151232	7559364096	7335963648	5301867520	8579808256	10585353216	15214166016	5539731712	1.28949e+10	6.7324e+09	1.14598e+10	1	2.32771	1.21529	2.06865
Q940J9	AT1G04430	At1g04430	Probable methyltransferase PMT8 (EC 2.1.1.-)	reviewed	4 out of 5	endosome [GO:0005768]; Golgi apparatus [GO:0005794]; Golgi membrane [GO:0000139]; integral component of membrane [GO:0016021]; trans-Golgi network [GO:0005802]; vacuolar membrane [GO:0005774]; S-adenosylmethionine-dependent methyltransferase activity [GO:0008757]; methylation [GO:0032259]	87	2017-01-18		cellular metabolic process;cellular process;metabolic process;methylation;one-carbon metabolic process;small molecule metabolic process	catalytic activity;methyltransferase activity;S-adenosylmethionine-dependent methyltransferase activity;transferase activity;transferase activity, transferring one-carbon groups	cell part;cytoplasmic part;endosome;Golgi apparatus;Golgi apparatus part;Golgi membrane;integral to membrane;intracellular membrane-bounded organelle;intracellular organelle;intracellular organelle part;intracellular part;intrinsic to membrane;membrane;membrane part;membrane-bounded organelle;organelle;organelle membrane;organelle part;trans-Golgi network;vacuolar membrane;vacuolar part	Probable methyltransferase PMT8		0.81558	0.0919652	+	3.4586	5.18471e-05	3	3	-0.207261	0.573549	1.20063	0.705134	0.496084	0.139627	0.857452	0.573598	248310336	100903696	171189984	233571952	104810912	286432192	72297376	124192216	113471144	46615200	93136512	126024800	1.73468e+08	2.08272e+08	1.0332e+08	8.85922e+07	1	1.20063	0.595616	0.510712
Q9ZSK3	AT5G59890	ADF4	Actin-depolymerizing factor 4 (ADF-4) (AtADF4)	reviewed	5 out of 5	actin cytoskeleton [GO:0015629]; cytoplasm [GO:0005737]; actin filament depolymerization [GO:0030042]; defense response signaling pathway, resistance gene-dependent [GO:0009870]; defense response to bacterium [GO:0042742]	120	2016-11-30	FUNCTION: Actin-depolymerizing protein. Severs actin filaments (F-actin) and binds to actin monomers (PubMed:19346440, PubMed:22010035). Contributes to the stochastic dynamic turnover of actin filaments (PubMed:22010035). Binds monomeric actin (G-actin) with a marked preference for the ADP-loaded form and inhibits the rate of nucleotide exchange on G-actin. Involved in resistance triggered by the…	actin cytoskeleton organization;actin filament depolymerization;actin filament organization;actin filament-based process;actin polymerization or depolymerization;activation of immune response;activation of innate immune response;biological regulation;cellular component disassembly;cellular component disassembly at cellular level;cellular component organization;cellular component organization at c…		actin cytoskeleton;cell part;cytoskeleton;intracellular non-membrane-bounded organelle;intracellular organelle;intracellular part;non-membrane-bounded organelle;organelle	Actin-depolymerizing factor 4		0.397316	0.274443	+	1.37559	0.00327922	2	0	-1.06272	0.257958	1.2163	0.784391	3.00081	0.285641	0.307475	0.257962	179532416	67781408	72355640	159822144	48349400	180641104	109675608	224455008	832621184	31864208	150044400	176838944	106556488	129604216	3.88917e+08	1.19583e+08	1	1.2163	3.64987	1.12225
Q7G191	AT1G04580	AAO4	Benzaldehyde dehydrogenase (NAD(+)) (EC 1.2.1.28) (Aldehyde oxidase 4) (AO-4) (AtAO-4) (AtAO2) (Indole-3-acetaldehyde oxidase) (IAA oxidase) (EC 1.2.3.7)	reviewed	5 out of 5	cytosol [GO:0005829]; 2 iron, 2 sulfur cluster binding [GO:0051537]; aryl-aldehyde oxidase activity [GO:0018488]; benzaldehyde dehydrogenase (NAD+) activity [GO:0018479]; electron carrier activity [GO:0009055]; flavin adenine dinucleotide binding [GO:0050660]; indole-3-acetaldehyde oxidase activity [GO:0050302]; iron ion binding [GO:0005506]; oxidoreductase activity, acting on CH-OH group of dono…	103	2016-11-30	FUNCTION: Involved in the accumulation of benzoic acid (BA) in siliques. {ECO:0000269|PubMed:19297586}.	abscisic acid biosynthetic process;abscisic acid metabolic process;apocarotenoid biosynthetic process;apocarotenoid metabolic process;auxin biosynthetic process;auxin metabolic process;biological regulation;biosynthetic process;carbohydrate metabolic process;carboxylic acid biosynthetic process;carboxylic acid metabolic process;cellular biosynthetic process;cellular carbohydrate metabolic process…	2 iron, 2 sulfur cluster binding;aldehyde oxidase activity;aryl-aldehyde oxidase activity;benzaldehyde dehydrogenase (NAD+) activity;binding;catalytic activity;cation binding;coenzyme binding;cofactor binding;electron carrier activity;flavin adenine dinucleotide binding;indole-3-acetaldehyde oxidase activity;ion binding;iron ion binding;iron-sulfur cluster binding;metal cluster binding;metal ion …	cell part;cytoplasmic part;cytosol;intracellular part	Benzaldehyde dehydrogenase (NAD(+))	+	1.79887	0.0133916		0.503979	0.0525676	2	2	1.92775	0.146747	1.88444e+06	0.373901	12.6022	0.104336	3.88771	0.146746	1	1	1	1	1	5.65332e+06	13269098	1.87865e+06	56096280	68672736	39087568	169215712	1	1.88444e+06	2.3748e+07	9.23253e+07	1	1.88444e+06	2.3748e+07	9.23253e+07
Q8GS60	AT1G04620	HCAR	7-hydroxymethyl chlorophyll a reductase, chloroplastic (EC 1.17.7.2)	reviewed	5 out of 5	chloroplast [GO:0009507]; 7-hydroxymethyl chlorophyll a reductase activity [GO:0090415]; iron-sulfur cluster binding [GO:0051536]; metal ion binding [GO:0046872]; chlorophyll cycle [GO:0033354]; chlorophyll metabolic process [GO:0015994]	84	2016-11-30	FUNCTION: Probable iron-sulfur flavoprotein that converts 7-hydroxymethyl chlorophyll a to chlorophyll a using ferredoxin as a reducing equivalent. Catalyzes the reduction of a hydroxymethyl group to a methyl group. Belongs to the chlorophyll catabolic enzymes (CCEs). {ECO:0000269|PubMed:21934147}.	cellular metabolic process;cellular process;chlorophyll cycle;chlorophyll metabolic process;cofactor metabolic process;heterocycle metabolic process;metabolic process;nitrogen compound metabolic process;porphyrin-containing compound metabolic process;tetrapyrrole metabolic process	binding;cation binding;ion binding;iron-sulfur cluster binding;metal cluster binding;metal ion binding	cell part;chloroplast;cytoplasmic part;intracellular membrane-bounded organelle;intracellular organelle;intracellular part;membrane-bounded organelle;organelle;plastid	7-hydroxymethyl chlorophyll a reductase, chloroplastic	+	2.42638	0.00514629	+	4.34078	7.59374e-06	9	9	-0.17901	0.353998	1.03986	0.872155	1.92872	0.00768589	0.85808	0.35397	966131904	1070888640	1016554304	863562880	977159104	1334571904	1939028864	1980566656	2204672000	1283737088	1688723840	2282652416	1.01786e+09	1058431296	2.04142e+09	1751704448	1	1.03986	2.00561	1.72097
Q8RWA7	AT1G04630	MEE4	NADH dehydrogenase [ubiquinone] 1 alpha subcomplex subunit 13-A (Protein MATERNAL EFFECT EMBRYO ARREST 4)	reviewed	4 out of 5	integral component of membrane [GO:0016021]; mitochondrial membrane [GO:0031966]; mitochondrial respiratory chain complex I [GO:0005747]; mitochondrion [GO:0005739]; respiratory chain complex I [GO:0045271]; embryo development ending in seed dormancy [GO:0009793]; oxidation-reduction process [GO:0055114]; photorespiration [GO:0009853]	70	2016-11-02	FUNCTION: Accessory subunit of the mitochondrial membrane respiratory chain NADH dehydrogenase (Complex I), that is believed not to be involved in catalysis. Complex I functions in the transfer of electrons from NADH to the respiratory chain. The immediate electron acceptor for the enzyme is believed to be ubiquinone (By similarity). {ECO:0000250}.	biosynthetic process;cellular biosynthetic process;cellular metabolic compound salvage;cellular metabolic process;cellular process;developmental process;developmental process involved in reproduction;embryo development;embryo development ending in seed dormancy;metabolic process;oxidation-reduction process;photorespiration;reproductive process		cell part;cytoplasmic part;integral to membrane;intracellular membrane-bounded organelle;intracellular organelle;intracellular organelle part;intracellular part;intrinsic to membrane;macromolecular complex;membrane;membrane part;membrane-bounded organelle;mitochondrial membrane;mitochondrial membrane part;mitochondrial part;mitochondrial respiratory chain complex I;mitochondrion;NADH dehydrogenas…	NADH dehydrogenase [ubiquinone] 1 alpha subcomplex subunit 13-A		0.340021	0.326568		0.392915	0.0863981	1	1	12.3668	0.0597988	0.00193803	0.0618012	2.65202	0.962272	66.2473	0.0597986	132222496	147977856	392839	543795	1	1	1	1.44216e+06	1	32038798	52363116	11137299	9.35311e+07	181266	480720	3.18464e+07	1	0.00193803	0.00513969	0.34049
Q9SXP7	AT1G04640	LIP2	Octanoyltransferase (EC 2.3.1.181) (Lipoate biosynthesis protein) (Lipoate-protein ligase) (Lipoyl ligase) (Lipoyl/octanoyl transferase) (Octanoyl-[acyl-carrier-protein]-protein N-octanoyltransferase)	reviewed	4 out of 5	mitochondrion [GO:0005739]; lipoyl(octanoyl) transferase activity [GO:0033819]; octanoyltransferase activity [GO:0016415]; lipoate biosynthetic process [GO:0009107]; protein lipoylation [GO:0009249]	103	2016-11-30	FUNCTION: Catalyzes the transfer of endogenously produced octanoic acid from octanoyl-acyl-carrier-protein onto the lipoyl domains of lipoate-dependent enzymes. Lipoyl-ACP can also act as a substrate although octanoyl-ACP is likely to be the physiological substrate (Probable). {ECO:0000305|PubMed:11427685}.	biosynthetic process;carboxylic acid biosynthetic process;carboxylic acid metabolic process;cellular biosynthetic process;cellular ketone metabolic process;cellular lipid metabolic process;cellular macromolecule metabolic process;cellular metabolic process;cellular process;cellular protein metabolic process;coenzyme biosynthetic process;coenzyme metabolic process;cofactor biosynthetic process;cof…	catalytic activity;lipoyl(octanoyl) transferase activity;octanoyltransferase activity;transferase activity;transferase activity, transferring acyl groups;transferase activity, transferring acyl groups other than amino-acyl groups	cell part;cytoplasmic part;intracellular membrane-bounded organelle;intracellular organelle;intracellular part;membrane-bounded organelle;mitochondrion;organelle	Octanoyltransferase	+	1.87706	0.0116864	+	5.09436	8.81705e-06	11	4	0.625218	0.0276005	1.154	0.312722	0.549259	0.0135439	1.88133	0.0275998	834694656	1148313088	1041420800	1149392640	1337455744	1003330304	796676480	553901312	566432640	1563668352	1005559744	1037303168	1008142848	1163392896	6.39003e+08	1202177088	1	1.154	0.633842	1.19247
Q940Q1	AT1G04680	At1g04680	Probable pectate lyase 1 (EC 4.2.2.2) (Pectate lyase A1)	reviewed	3 out of 5	membrane [GO:0016020]; metal ion binding [GO:0046872]; pectate lyase activity [GO:0030570]; pectin catabolic process [GO:0045490]	113	2016-11-30		carbohydrate catabolic process;carbohydrate metabolic process;catabolic process;cellular carbohydrate catabolic process;cellular carbohydrate metabolic process;cellular macromolecule metabolic process;cellular metabolic process;cellular polysaccharide catabolic process;cellular polysaccharide metabolic process;cellular process;macromolecule catabolic process;macromolecule metabolic process;metabo…	binding;carbon-oxygen lyase activity;carbon-oxygen lyase activity, acting on polysaccharides;catalytic activity;cation binding;ion binding;lyase activity;metal ion binding;pectate lyase activity	cell part;membrane	Probable pectate lyase 1		0.263817	0.415158		0.294894	0.144288	2	2	0.487045	0.34727	1.23567	0.495497	0.926625	0.83095	1.74709	0.347283	13508284	253990304	216666336	154811664	297689312	145768864	228050448	106243824	220077488	376125472	133029344	459380832	161388308	199423280	1.84791e+08	322845216	1	1.23567	1.14501	2.00043
O23016	AT1G04690	KAB1	Probable voltage-gated potassium channel subunit beta (K(+) channel subunit beta) (Potassium voltage beta 1) (KV-beta1)	reviewed	3 out of 5	membrane [GO:0016020]; plasma membrane [GO:0005886]; plasmodesma [GO:0009506]; voltage-gated ion channel activity [GO:0005244]; potassium ion transport [GO:0006813]	112	2016-11-30	FUNCTION: Probable accessory potassium channel protein which modulates the activity of the pore-forming alpha subunit. {ECO:0000269|PubMed:8837508}.	cation transport;establishment of localization;ion transport;metal ion transport;monovalent inorganic cation transport;potassium ion transport;transport	channel activity;gated channel activity;ion channel activity;ion transmembrane transporter activity;passive transmembrane transporter activity;substrate-specific channel activity;substrate-specific transmembrane transporter activity;substrate-specific transporter activity;transmembrane transporter activity;transporter activity;voltage-gated channel activity;voltage-gated ion channel activity	cell junction;cell part;cell-cell junction;membrane;plasma membrane;plasmodesma	Probable voltage-gated potassium channel subunit beta		0.919918	0.0726718	+	3.8878	2.63056e-05	14	12	0.279269	0.247076	1.40222	0.104559	0.904988	0.644226	1.33299	0.247113	2522194176	2609408512	2239577600	3953723648	2523564800	3858729728	2761176576	3949107200	2643688448	2941257984	4968526848	4558967296	2457060096	3445339392	3.11799e+09	4.15625e+09	1	1.40222	1.26899	1.69155
Q8LF48	AT1G04710	KAT1	3-ketoacyl-CoA thiolase 1, peroxisomal (EC 2.3.1.16) (Acetyl-CoA acyltransferase 1) (Beta-ketothiolase 1) (Peroxisomal 3-oxoacyl-CoA thiolase 1)	reviewed	4 out of 5	peroxisome [GO:0005777]; vacuole [GO:0005773]; acetyl-CoA C-acyltransferase activity [GO:0003988]; fatty acid biosynthetic process [GO:0006633]; oxylipin biosynthetic process [GO:0031408]	96	2016-11-30	FUNCTION: Involved in fatty-acid beta-oxidation prior to gluconeogenesis during germination and subsequent seedling growth. Implicated in jasmonic acid (JA) biosynthesis (By similarity). {ECO:0000250}.	biosynthetic process;carboxylic acid biosynthetic process;carboxylic acid metabolic process;cellular biosynthetic process;cellular ketone metabolic process;cellular lipid metabolic process;cellular metabolic process;cellular process;fatty acid biosynthetic process;fatty acid metabolic process;lipid biosynthetic process;lipid metabolic process;metabolic process;monocarboxylic acid metabolic proces…	acetyl-CoA C-acyltransferase activity;C-acyltransferase activity;catalytic activity;transferase activity;transferase activity, transferring acyl groups;transferase activity, transferring acyl groups other than amino-acyl groups	cell part;cytoplasmic part;intracellular membrane-bounded organelle;intracellular organelle;intracellular part;membrane-bounded organelle;microbody;organelle;peroxisome;vacuole	3-ketoacyl-CoA thiolase 1, peroxisomal		0.706239	0.120295	+	5.94525	1.11576e-05	4	4	-0.0302525	0.804623	1.02665	0.7544	1.20971	0.114038	0.968623	0.804611	254955776	200293872	181811728	205117408	230194992	218726032	307919520	230972576	252303568	272819520	217933008	275617536	212353792	2.18013e+08	263731888	255456688	1	1.02665	1.24195	1.20298
Q9C7S7	AT1G72280	AERO1	Endoplasmic reticulum oxidoreductin-1 (EC 1.8.4.-)	reviewed	4 out of 5	endoplasmic reticulum [GO:0005783]; endoplasmic reticulum membrane [GO:0005789]; oxidoreductase activity, acting on a sulfur group of donors, disulfide as acceptor [GO:0016671]; protein disulfide isomerase activity [GO:0003756]; protein disulfide oxidoreductase activity [GO:0015035]; cellular protein modification process [GO:0006464]; protein folding in endoplasmic reticulum [GO:0034975]	91	2017-01-18	FUNCTION: Essential oxidoreductase that oxidizes proteins in the endoplasmic reticulum to produce disulfide bonds. Acts by oxidizing directly PDI isomerase through a direct disulfide exchange. Does not act as a direct oxidant of folding substrate, but relies on PDI to transfer oxidizing equivalent. Does not oxidize all PDI related proteins, suggesting that it can discriminate between PDI and rela…		catalytic activity;intramolecular oxidoreductase activity;intramolecular oxidoreductase activity, interconverting keto- and enol-groups;intramolecular oxidoreductase activity, transposing S-S bonds;isomerase activity;oxidoreductase activity;oxidoreductase activity, acting on a sulfur group of donors;oxidoreductase activity, acting on a sulfur group of donors, disulfide as acceptor;protein disulfi…	cell part;cytoplasmic part;endoplasmic reticulum;endoplasmic reticulum membrane;endoplasmic reticulum part;intracellular membrane-bounded organelle;intracellular organelle;intracellular organelle part;intracellular part;membrane;membrane part;membrane-bounded organelle;organelle;organelle membrane;organelle part	Endoplasmic reticulum oxidoreductin-1		0.56907	0.170197	+	1.66184	0.00162062	1	0	-4.75748	0.450441	3.36125	0.100988	0.275593	0.0873568	1.57775	0.45044	7.72647e+06	6472553	21791604	51565680	14718369	54689464	5.01769e+06	13820835	14500923	1	18887506	33713740	1.19969e+07	4.03245e+07	1.11131e+07	17533749	1	3.36125	0.926337	1.46153
Q9MAT0	AT1G04810	RPN2B	26S proteasome non-ATPase regulatory subunit 1 homolog B (26S proteasome regulatory subunit RPN2b) (AtRPN2b) (26S proteasome regulatory subunit S1 homolog B)	reviewed	5 out of 5	cytosol [GO:0005829]; nucleus [GO:0005634]; plasma membrane [GO:0005886]; proteasome complex [GO:0000502]; proteasome regulatory particle, base subcomplex [GO:0008540]; proteasome storage granule [GO:0034515]; enzyme regulator activity [GO:0030234]; proteasome-mediated ubiquitin-dependent protein catabolic process [GO:0043161]; protein catabolic process [GO:0030163]; regulation of protein catabol…	118	2016-11-30	FUNCTION: Acts as a regulatory subunit of the 26 proteasome which is involved in the ATP-dependent degradation of ubiquitinated proteins. {ECO:0000250}.	biological regulation;catabolic process;macromolecule catabolic process;macromolecule metabolic process;metabolic process;primary metabolic process;protein catabolic process;protein metabolic process;regulation of biological process;regulation of catabolic process;regulation of macromolecule metabolic process;regulation of metabolic process;regulation of primary metabolic process;regulation of pr…	enzyme regulator activity	cell part;cytoplasmic part;cytosol;intracellular membrane-bounded organelle;intracellular organelle;intracellular part;macromolecular complex;membrane;membrane-bounded organelle;nucleus;organelle;plasma membrane;proteasome complex;protein complex	26S proteasome non-ATPase regulatory subunit 1 homolog B	+	1.28298	0.0334329	+	2.43086	0.000292822	7	7	0.109686	0.68933	1.75747	0.0965904	1.17018	0.630295	1.08676	0.689397	696192576	348588096	627033280	787300224	840629184	1310230912	710831744	1339841664	1387516672	937759680	1389308288	1409433600	5.57271e+08	9.79387e+08	1146063360	1.2455e+09	1	1.75747	2.05656	2.235
Q9MAT3	AT1G04850	F13M7	F13M7.16 protein (Putative uncharacterized protein At1g04850) (Putative uncharacterized protein F13M7.16) (Ubiquitin-associated (UBA)/TS-N domain-containing protein) (Uncharacterized protein)	unreviewed	1 out of 5	cytosol [GO:0005829]; metal ion binding [GO:0046872]	117	2017-01-18			binding;cation binding;ion binding;metal ion binding	cell part;cytoplasmic part;cytosol;intracellular part		+	1.78174	0.0138382	+	5.48278	7.87402e-06	7	7	0.0185261	0.85849	1.17166	0.303744	1.27198	0.148738	1.01683	0.85849	919496704	940750208	1065223232	897922432	1212410880	1317329152	1247837824	1606961024	1505114496	1342649728	1437335552	1653294592	9.75157e+08	1.14255e+09	1453304448	1.47776e+09	1	1.17166	1.49033	1.51541
Q9MAT5	AT1G04870	PRMT10	Protein arginine N-methyltransferase PRMT10 (EC 2.1.1.319)	reviewed	5 out of 5	cytosol [GO:0005829]; [myelin basic protein]-arginine N-methyltransferase activity [GO:0016277]; histone-arginine N-methyltransferase activity [GO:0008469]; protein-arginine omega-N asymmetric methyltransferase activity [GO:0035242]; protein-arginine omega-N monomethyltransferase activity [GO:0035241]; peptidyl-arginine methylation, to asymmetrical-dimethyl arginine [GO:0019919]; regulation of tr…	104	2016-11-30	FUNCTION: Methylates (mono and asymmetric dimethylation) the guanidino nitrogens of arginyl residues in some proteins. Essential for regulating flowering time. {ECO:0000269|PubMed:21986201}.	biological regulation;cellular component organization;cellular component organization at cellular level;cellular component organization or biogenesis;cellular component organization or biogenesis at cellular level;cellular macromolecule metabolic process;cellular metabolic process;cellular process;cellular protein metabolic process;chromatin modification;chromatin organization;chromosome organiza…	[myelin basic protein]-arginine N-methyltransferase activity;arginine N-methyltransferase activity;catalytic activity;histone methyltransferase activity;histone-arginine N-methyltransferase activity;methyltransferase activity;N-methyltransferase activity;protein methyltransferase activity;protein-arginine N-methyltransferase activity;protein-arginine omega-N asymmetric methyltransferase activity;…	cell part;cytoplasmic part;cytosol;intracellular part	Protein arginine N-methyltransferase PRMT10		1.03173	0.0570114	+	2.22276	0.000422573	2	2	0.854428	0.0267675	2.43106	0.192504	0.267692	0.0560857	2.4037	0.0267676	26535706	79094232	27087800	179646080	42332072	100666216	36917276	24735404	24716566	79228560	43622344	84755024	44239246	1.07548e+08	2.87897e+07	69201976	1	2.43106	0.650774	1.56427
Q7X9I4	AT2G38960	AERO2	Endoplasmic reticulum oxidoreductin-2 (EC 1.8.4.-)	reviewed	4 out of 5	endoplasmic reticulum membrane [GO:0005789]; oxidoreductase activity, acting on a sulfur group of donors, disulfide as acceptor [GO:0016671]; protein disulfide isomerase activity [GO:0003756]; protein disulfide oxidoreductase activity [GO:0015035]; cellular protein modification process [GO:0006464]; protein folding in endoplasmic reticulum [GO:0034975]	89	2017-01-18	FUNCTION: Essential oxidoreductase that oxidizes proteins in the endoplasmic reticulum to produce disulfide bonds. Acts by oxidizing directly PDI isomerase through a direct disulfide exchange. Does not act as a direct oxidant of folding substrate, but relies on PDI to transfer oxidizing equivalent. Does not oxidize all PDI related proteins, suggesting that it can discriminate between PDI and rela…		catalytic activity;intramolecular oxidoreductase activity;intramolecular oxidoreductase activity, interconverting keto- and enol-groups;intramolecular oxidoreductase activity, transposing S-S bonds;isomerase activity;oxidoreductase activity;oxidoreductase activity, acting on a sulfur group of donors;oxidoreductase activity, acting on a sulfur group of donors, disulfide as acceptor;protein disulfi…	cell part;cytoplasmic part;endoplasmic reticulum membrane;endoplasmic reticulum part;intracellular organelle part;intracellular part;membrane;membrane part;organelle membrane;organelle part	Endoplasmic reticulum oxidoreductin-2		0.12901	0.652091	+	4.01489	2.13027e-05	2	0	-0.072	0.796104	1.16952	0.296813	1.10163	0.806593	0.910242	0.796088	47668872	55065148	71015648	73015024	58187488	72001016	46571692	91261880	86022520	49588320	75715544	78459408	57916556	6.77345e+07	7.46187e+07	6.79211e+07	1	1.16952	1.28838	1.17274
Q8W486	AT1G04910	At1g04910	Uncharacterized protein At1g04910	reviewed	3 out of 5	cytoplasm [GO:0005737]; endosome [GO:0005768]; Golgi apparatus [GO:0005794]; Golgi membrane [GO:0000139]; integral component of membrane [GO:0016021]; trans-Golgi network [GO:0005802]; transferase activity, transferring glycosyl groups [GO:0016757]	78	2016-11-30		metabolic process	catalytic activity;transferase activity;transferase activity, transferring glycosyl groups	cell part;cytoplasmic part;endosome;Golgi apparatus;Golgi apparatus part;Golgi membrane;integral to membrane;intracellular membrane-bounded organelle;intracellular organelle;intracellular organelle part;intracellular part;intrinsic to membrane;membrane;membrane part;membrane-bounded organelle;organelle;organelle membrane;organelle part;trans-Golgi network	Uncharacterized protein At1g04910		0.0215124	0.940398	+	2.76997	0.000157087	3	3	0.0592632	0.882335	1.07711	0.734308	0.885544	0.622	0.99942	0.882312	172773376	71626504	119909728	123996680	97437216	170967712	58536928	176302320	112649688	76682336	121322648	149282544	121436536	130800536	1.1583e+08	1.15763e+08	1	1.07711	0.953829	0.953276
Q9MAU5	AT1G04970	At1g04970	Putative BPI/LBP family protein At1g04970	reviewed	3 out of 5	extracellular space [GO:0005615]; vacuolar membrane [GO:0005774]; vacuole [GO:0005773]; lipopolysaccharide binding [GO:0001530]; reactive oxygen species biosynthetic process [GO:1903409]; regulation of gene expression [GO:0010468]	97	2016-11-30			binding;lipid binding	cell part;cytoplasmic part;extracellular region part;extracellular space;intracellular membrane-bounded organelle;intracellular organelle;intracellular organelle part;intracellular part;membrane;membrane-bounded organelle;organelle;organelle membrane;organelle part;vacuolar membrane;vacuolar part;vacuole	Putative BPI/LBP family protein At1g04970	+	2.27858	0.00622196		0.273529	0.163766	3	1	0.645731	0.0637249	1.96519	0.227089	1.64116	0.25611	1.79723	0.063723	543938496	215512288	467050016	535113344	485836320	1389353344	1371633536	769107072	1814947584	2290113280	2475642624	2343514880	408833600	803434336	1.31856e+09	2369756928	1	1.96519	3.22518	5.79638
Q9MAU6	AT1G04980	PDIL2	Protein disulfide-isomerase like 2-2 (AtPDIL2-2) (EC 5.3.4.1) (Protein disulfide-isomerase 10) (PDI10) (Protein disulfide-isomerase like 5-1) (AtPDIL5-1)	reviewed	5 out of 5	endoplasmic reticulum [GO:0005783]; endoplasmic reticulum lumen [GO:0005788]; plant-type cell wall [GO:0009505]; protein disulfide isomerase activity [GO:0003756]; cell redox homeostasis [GO:0045454]; protein folding [GO:0006457]; response to endoplasmic reticulum stress [GO:0034976]	116	2016-11-30	FUNCTION: Acts as a protein-folding catalyst that interacts with nascent polypeptides to catalyze the formation, isomerization, and reduction or oxidation of disulfide bonds. {ECO:0000250}.	biological regulation;cell redox homeostasis;cellular homeostasis;cellular macromolecule metabolic process;cellular metabolic process;cellular process;cellular protein metabolic process;cellular response to stimulus;cellular response to stress;homeostatic process;macromolecule metabolic process;metabolic process;primary metabolic process;protein folding;protein metabolic process;regulation of bio…	catalytic activity;intramolecular oxidoreductase activity;intramolecular oxidoreductase activity, interconverting keto- and enol-groups;intramolecular oxidoreductase activity, transposing S-S bonds;isomerase activity;protein disulfide isomerase activity	cell part;cell wall;cytoplasmic part;endoplasmic reticulum;endoplasmic reticulum lumen;endoplasmic reticulum part;external encapsulating structure;intracellular membrane-bounded organelle;intracellular organelle;intracellular organelle lumen;intracellular organelle part;intracellular part;membrane-bounded organelle;membrane-enclosed lumen;organelle;organelle lumen;organelle part;plant-type cell w…	Protein disulfide-isomerase like 2-2		1.01094	0.0594962	+	4.36634	7.67754e-06	10	10	0.0330572	0.895517	1.69102	0.00542721	0.865048	0.456234	1.00955	0.895515	1255328128	1182336128	1366369664	1820620160	2170769920	2441317632	1299733888	1700200704	2564668672	1422738048	2069691392	2125336704	1.26801e+09	2144235904	1.85487e+09	1.87259e+09	1	1.69102	1.46282	1.47679
Q06588	AT1G05010	ACO4	1-aminocyclopropane-1-carboxylate oxidase 4 (ACC oxidase) (EC 1.14.17.4) (Ethylene-forming enzyme) (EFE)	reviewed	4 out of 5	1-aminocyclopropane-1-carboxylate oxidase activity [GO:0009815]; dioxygenase activity [GO:0051213]; L-ascorbic acid binding [GO:0031418]; metal ion binding [GO:0046872]; cellular response to fatty acid [GO:0071398]; defense response [GO:0006952]; ethylene biosynthetic process [GO:0009693]; fruit ripening [GO:0009835]; response to fungus [GO:0009620]	130	2016-11-30	FUNCTION: Enzyme involved in the ethylene biosynthesis. May promote stem elongation by maximizing the extensibility cells, possibly by activating ethylene biosynthesis, in response to very-long-chain fatty acids (VLCFAs C20:0 to C30:0). {ECO:0000269|PubMed:17993622}.	alkene biosynthetic process;anatomical structure maturation;biosynthetic process;cellular alkene metabolic process;cellular biosynthetic process;cellular metabolic process;cellular process;cellular response to chemical stimulus;cellular response to fatty acid;cellular response to lipid;cellular response to organic substance;cellular response to stimulus;defense response;developmental maturation;d…	1-aminocyclopropane-1-carboxylate oxidase activity;binding;carboxylic acid binding;catalytic activity;cation binding;ion binding;L-ascorbic acid binding;metal ion binding;oxidoreductase activity;oxidoreductase activity, acting on paired donors, with incorporation or reduction of molecular oxygen;oxidoreductase activity, acting on paired donors, with incorporation or reduction of molecular oxygen,…		1-aminocyclopropane-1-carboxylate oxidase 4		0.786494	0.0987347	+	3.58734	3.82775e-05	8	6	-0.4247	0.159406	1.52545	0.215783	1.25511	0.448815	0.651569	0.15941	1679235968	2025459200	2366794496	1912770560	3008081408	4340895232	2764933376	5154172928	3705449472	2339830016	1884032896	3350337792	2023829888	3.08725e+09	3.87485e+09	2524733568	1	1.52545	1.91461	1.2475
Q9FL69	AT5G54310	AGD5	Probable ADP-ribosylation factor GTPase-activating protein AGD5 (ARF GAP AGD5) (Protein ARF-GAP DOMAIN 5) (AtAGD5) (Protein ZIGA3)	reviewed	3 out of 5	cytosol [GO:0005829]; endosome [GO:0005768]; trans-Golgi network [GO:0005802]; GTPase activator activity [GO:0005096]; metal ion binding [GO:0046872]; activation of GTPase activity [GO:0090630]; floral organ abscission [GO:0010227]	103	2016-11-30	FUNCTION: GTPase-activating protein (GAP) for ADP ribosylation factor (ARF). {ECO:0000250}.	abscission;developmental process;developmental process involved in reproduction;floral organ abscission;reproductive process	binding;cation binding;enzyme activator activity;enzyme regulator activity;GTPase activator activity;GTPase regulator activity;ion binding;metal ion binding;nucleoside-triphosphatase regulator activity;transition metal ion binding;zinc ion binding	cell part;cytoplasmic part;cytosol;endosome;Golgi apparatus part;intracellular membrane-bounded organelle;intracellular organelle;intracellular organelle part;intracellular part;membrane-bounded organelle;organelle;organelle part;trans-Golgi network	Probable ADP-ribosylation factor GTPase-activating protein AGD5	+	1.9251	0.0107381	+	2.72597	0.000167222	5	0	0.272458	0.276329	1.86121	0.0452008	1.0916	0.793234	1.26522	0.276327	816740672	579042688	849636672	979887104	1434483456	1764830976	965271488	1884337408	1712396800	1836623744	2144394496	1790900736	748473344	1.39307e+09	1.52067e+09	1923972992	1	1.86121	2.03169	2.57053
O22444	At5g11450	Aglu1	Alpha-glucosidase 1 (EC 3.2.1.20) (Uncharacterized protein)	unreviewed	1 out of 5	alpha-1,4-glucosidase activity [GO:0004558]; carbohydrate binding [GO:0030246]; maltose alpha-glucosidase activity [GO:0032450]	75	2016-11-30		carbohydrate metabolic process;metabolic process;primary metabolic process	alpha-glucosidase activity;binding;carbohydrate binding;catalytic activity;glucosidase activity;hydrolase activity;hydrolase activity, acting on glycosyl bonds;hydrolase activity, hydrolyzing O-glycosyl compounds;maltose alpha-glucosidase activity			+	5.20113	0.000114286	+	2.41082	0.000304717	16	0	0.480835	0.0291974	1.66274	0.006254	1.86722	0.0149818	1.58612	0.0292042	1595970944	1359767808	1172163584	2120919552	2437752576	2304963328	3248711680	4247168512	5320037888	6857268224	6466753536	7003515392	1.37597e+09	2.28788e+09	4.27197e+09	6.77585e+09	1	1.66274	3.1047	4.92442
O23052	AT1G05150	At1g05150	Uncharacterized TPR repeat-containing protein At1g05150	reviewed	3 out of 5	endosome [GO:0005768]; Golgi apparatus [GO:0005794]; plasma membrane [GO:0005886]; plasmodesma [GO:0009506]; trans-Golgi network [GO:0005802]; calcium ion binding [GO:0005509]; transferase activity, transferring glycosyl groups [GO:0016757]	121	2016-11-02			binding;calcium ion binding;catalytic activity;cation binding;ion binding;metal ion binding;transferase activity;transferase activity, transferring glycosyl groups;transition metal ion binding;zinc ion binding	cell junction;cell part;cell-cell junction;cytoplasmic part;endosome;Golgi apparatus;Golgi apparatus part;intracellular membrane-bounded organelle;intracellular organelle;intracellular organelle part;intracellular part;membrane;membrane-bounded organelle;organelle;organelle part;plasma membrane;plasmodesma;trans-Golgi network	Uncharacterized TPR repeat-containing protein At1g05150		0.147108	0.612006	+	1.74258	0.00131777	2	2	-0.0450497	0.905681	1.34723	0.556951	1.08899	0.710898	1.01452	0.905677	73591384	183022832	219882016	110371152	195750592	335828800	248959088	295823776	154295936	388919552	171321984	148986608	1.58832e+08	2.13984e+08	2.33026e+08	2.36409e+08	1	1.34723	1.46712	1.48842
F4HWJ6	AT1G28290	AGP31	Non-classical arabinogalactan protein 31 (Hydroxyproline-rich arabinogalactan protein 31)	reviewed	5 out of 5	extracellular region [GO:0005576]; plant-type cell wall [GO:0009505]; plasma membrane [GO:0005886]; plasmodesma [GO:0009506]; response to jasmonic acid [GO:0009753]	102	2017-01-18	FUNCTION: Proteoglycan that may contribute to the strengthening of cell walls. {ECO:0000269|PubMed:24685714}.	response to chemical stimulus;response to endogenous stimulus;response to jasmonic acid stimulus;response to organic substance;response to stimulus		cell junction;cell part;cell wall;cell-cell junction;external encapsulating structure;extracellular region;membrane;plasma membrane;plasmodesma	Non-classical arabinogalactan protein 31		0.429144	0.25022	+	1.71215	0.00141689	2	0	-0.795259	0.15804	0.200485	0.300684	2.18742	0.223049	0.416205	0.158041	433174144	50270976	1010460032	139972416	45098084	114435160	225991488	338541440	90611272	53891480	98006488	120776552	497968384	99835220	218381400	9.08915e+07	1	0.200485	0.438545	0.182525
Q940M2	AT4G39660	AGT2	Alanine--glyoxylate aminotransferase 2 homolog 1, mitochondrial (EC 2.6.1.44) (Beta-alanine-pyruvate aminotransferase 1)	reviewed	4 out of 5	membrane [GO:0016020]; mitochondrion [GO:0005739]; vacuolar membrane [GO:0005774]; alanine-glyoxylate transaminase activity [GO:0008453]; identical protein binding [GO:0042802]; pyridoxal phosphate binding [GO:0030170]; zinc ion binding [GO:0008270]; arginine catabolic process to glutamate [GO:0019544]; photorespiration [GO:0009853]; response to cadmium ion [GO:0046686]	109	2016-11-30		amine catabolic process;amine metabolic process;arginine catabolic process;arginine catabolic process to glutamate;arginine metabolic process;biosynthetic process;carboxylic acid catabolic process;carboxylic acid metabolic process;catabolic process;cellular amine metabolic process;cellular amino acid catabolic process;cellular amino acid metabolic process;cellular biosynthetic process;cellular ca…	alanine-glyoxylate transaminase activity;binding;catalytic activity;cation binding;cofactor binding;ion binding;metal ion binding;pyridoxal phosphate binding;transaminase activity;transferase activity;transferase activity, transferring nitrogenous groups;transition metal ion binding;vitamin B6 binding;vitamin binding;zinc ion binding	cell part;cytoplasmic part;intracellular membrane-bounded organelle;intracellular organelle;intracellular organelle part;intracellular part;membrane;membrane-bounded organelle;mitochondrion;organelle;organelle membrane;organelle part;vacuolar membrane;vacuolar part	Alanine--glyoxylate aminotransferase 2 homolog 1, mitochondrial	+	1.92618	0.0107283	+	4.88592	7.70713e-06	9	0	-0.159873	0.178936	1.2329	0.260494	1.46095	0.0356021	0.849267	0.178947	2377928960	1535566976	1562148224	2247501312	1898001792	2605408256	2878947072	3797508096	3186305792	2523218432	2792651776	3060247040	1825214720	2.2503e+09	3.28759e+09	2.79204e+09	1	1.2329	1.80121	1.5297
Q9LV11	AT5G62670	AHA11	ATPase 11, plasma membrane-type (EC 3.6.3.6) (Proton pump 11)	reviewed	4 out of 5	integral component of plasma membrane [GO:0005887]; intracellular membrane-bounded organelle [GO:0043231]; membrane [GO:0016020]; plasma membrane [GO:0005886]; ATP binding [GO:0005524]; hydrogen-exporting ATPase activity, phosphorylative mechanism [GO:0008553]; metal ion binding [GO:0046872]; ATP biosynthetic process [GO:0006754]; hydrogen ion transmembrane transport [GO:1902600]; regulation of i…	133	2016-11-30	FUNCTION: The plasma membrane H(+) ATPase of plants and fungi generates a proton gradient that drives the active transport of nutrients by H(+)-symport. The resulting external acidification and/or internal alkinization may mediate growth responses (By similarity). {ECO:0000250}.	ATP biosynthetic process;ATP metabolic process;biosynthetic process;cellular biosynthetic process;cellular metabolic process;cellular nitrogen compound biosynthetic process;cellular nitrogen compound metabolic process;cellular process;heterocycle biosynthetic process;heterocycle metabolic process;metabolic process;nitrogen compound metabolic process;nucleobase-containing compound biosynthetic pro…	active transmembrane transporter activity;adenyl nucleotide binding;adenyl ribonucleotide binding;ATP binding;ATPase activity;ATPase activity, coupled;ATPase activity, coupled to movement of substances;ATPase activity, coupled to transmembrane movement of ions;ATPase activity, coupled to transmembrane movement of ions, phosphorylative mechanism;ATPase activity, coupled to transmembrane movement o…	cell part;integral to membrane;intrinsic to membrane;membrane;membrane part;plasma membrane	ATPase 11, plasma membrane-type		0.698965	0.122456	+	2.78122	0.0001526	4	0	0.212164	0.543999	0.422029	0.182692	0.836562	0.819184	1.24424	0.544002	366394176	219312400	812731456	172052352	323963648	94165464	226363104	162471648	104888920	176757072	137415840	300137632	4.66146e+08	1.96727e+08	1.64575e+08	2.0477e+08	1	0.422029	0.353054	0.439283
Q8GXY6	AT1G05270	At1g05270	At1g05270 (Putative uncharacterized protein At1g05270) (Putative uncharacterized protein At1g05270/YUP8H12_12) (TraB family protein)	unreviewed	1 out of 5	integral component of mitochondrial outer membrane [GO:0031307]	88	2017-01-18				cell part;cytoplasmic part;integral to membrane;integral to mitochondrial membrane;integral to mitochondrial outer membrane;integral to organelle membrane;intracellular organelle part;intracellular part;intrinsic to membrane;intrinsic to mitochondrial outer membrane;intrinsic to organelle membrane;membrane part;mitochondrial membrane part;mitochondrial part;organelle part		+	1.67298	0.0166137	+	0.552072	0.0429784	2	2	0.668001	0.0647909	1.28459	0.48865	1.36511	0.197829	2.07742	0.0647884	130105504	43725528	98897160	77214568	109129600	163999568	153822960	142717440	181717856	510886880	223750224	258908112	9.09094e+07	1.16781e+08	1.59419e+08	3.31182e+08	1	1.28459	1.75361	3.64299
P19456	AT4G30190	AHA2	ATPase 2, plasma membrane-type (EC 3.6.3.6) (Proton pump 2)	reviewed	5 out of 5	integral component of membrane [GO:0016021]; integral component of plasma membrane [GO:0005887]; ATP binding [GO:0005524]; hydrogen-exporting ATPase activity, phosphorylative mechanism [GO:0008553]; magnesium ion binding [GO:0000287]; ATP biosynthetic process [GO:0006754]; ATP hydrolysis coupled proton transport [GO:0015991]; regulation of intracellular pH [GO:0051453]	164	2016-11-30	FUNCTION: The plasma membrane H(+) ATPase of plants and fungi generates a proton gradient that drives the active transport of nutrients by H(+)-symport (PubMed:10748244, PubMed:12920605, PubMed:27013734). The resulting external acidification and/or internal alkinization may mediate growth responses (PubMed:10748244, PubMed:12920605). Involved in maintaining the membrane potential and delta-pH, to…	ATP biosynthetic process;ATP hydrolysis coupled proton transport;ATP metabolic process;biosynthetic process;cation transport;cellular biosynthetic process;cellular metabolic process;cellular nitrogen compound biosynthetic process;cellular nitrogen compound metabolic process;cellular process;energy coupled proton transport, against electrochemical gradient;establishment of localization;heterocycle…	active transmembrane transporter activity;adenyl nucleotide binding;adenyl ribonucleotide binding;ATP binding;ATPase activity;ATPase activity, coupled;ATPase activity, coupled to movement of substances;ATPase activity, coupled to transmembrane movement of ions;ATPase activity, coupled to transmembrane movement of ions, phosphorylative mechanism;ATPase activity, coupled to transmembrane movement o…	cell part;integral to membrane;intrinsic to membrane;membrane;membrane part;plasma membrane	ATPase 2, plasma membrane-type	+	2.91356	0.00281701		0.0115352	0.973457	10	0	1.05623	0.0589348	1.54444	0.129501	1.90605	0.223399	2.67992	0.0589347	1330751744	1688838528	1919465472	1696669440	2807439104	3123980800	5056489984	2238267904	7244768768	14872177664	8301037568	15791600640	1.64635e+09	2542696448	4.84651e+09	1.29883e+10	1	1.54444	2.94379	7.88912
O23034	AT1G05350	At1g05350	Ubiquitin-like modifier-activating enzyme 5 (Ubiquitin-activating enzyme 5)	reviewed	3 out of 5	cytosol [GO:0005829]; ATP binding [GO:0005524]; metal ion binding [GO:0046872]; tRNA threonylcarbamoyladenosine dehydratase [GO:0061503]; UFM1 activating enzyme activity [GO:0071566]; cyclic threonylcarbamoyladenosine biosynthetic process [GO:0061504]; protein ufmylation [GO:0071569]	111	2016-11-30	FUNCTION: E1-like enzyme which activates UFM1. {ECO:0000250}.		adenyl nucleotide binding;adenyl ribonucleotide binding;ATP binding;binding;catalytic activity;cation binding;ion binding;metal ion binding;nucleotide binding;purine nucleotide binding;purine ribonucleoside triphosphate binding;purine ribonucleotide binding;ribonucleotide binding;small protein activating enzyme activity		Ubiquitin-like modifier-activating enzyme 5	+	2.10042	0.00809096	+	4.62595	6.63717e-06	10	10	-0.0162935	0.898689	1.35732	0.135613	1.34147	0.170542	0.97723	0.898578	1418476544	1480984704	1375855360	1417176832	2355356160	2030451328	2090534784	2786437888	2907548416	2739764224	2624866048	2242640384	1425105536	1.93433e+09	2.59484e+09	2.53576e+09	1	1.35732	1.82081	1.77935
Q9ZVZ9	AT1G05385	PSB27	Photosystem II D1 precursor processing protein PSB27-H2, chloroplastic (Psb27-H2) (LOW PSII accumulation 19 protein) (LPA19) (Thylakoid lumenal protein PSB27-H2)	reviewed	4 out of 5	chloroplast [GO:0009507]; chloroplast thylakoid lumen [GO:0009543]; photosystem II assembly [GO:0010207]; photosystem II repair [GO:0010206]	87	2016-11-30	FUNCTION: Required, but not essential, for D1 (psbA) precursor processing and thus correct photosystem II assembly (PSII). {ECO:0000269|PubMed:20444695}.	cellular component assembly;cellular component assembly at cellular level;cellular component organization;cellular component organization at cellular level;cellular component organization or biogenesis;cellular component organization or biogenesis at cellular level;cellular macromolecular complex assembly;cellular macromolecular complex subunit organization;cellular process;cellular protein compl…		cell part;chloroplast;chloroplast part;chloroplast thylakoid lumen;cytoplasmic part;intracellular membrane-bounded organelle;intracellular organelle;intracellular organelle part;intracellular part;membrane-bounded organelle;organelle;organelle part;plastid;plastid part;plastid thylakoid lumen;thylakoid lumen;thylakoid part	Photosystem II D1 precursor processing protein PSB27-H2, chloroplastic	+	2.86452	0.00300375	+	6.9215	0	5	5	-0.728477	0.0103184	0.828372	0.0244748	1.35837	0.0319229	0.487118	0.0103191	1338324480	1351394176	1542254976	1225138560	1115888256	1164620800	1774083456	1663263232	1324627584	584581440	896601152	838459648	1.41066e+09	1.16855e+09	1.58732e+09	773214080	1	0.828372	1.12524	0.548123
Q8L706	AT1G05500	SYT5	Synaptotagmin-5 (NTMC2T2.1) (Synaptotagmin E)	reviewed	4 out of 5	endomembrane system [GO:0012505]; endoplasmic reticulum [GO:0005783]; integral component of membrane [GO:0016021]; plasma membrane [GO:0005886]; plasmodesma [GO:0009506]; lipid binding [GO:0008289]; metal ion binding [GO:0046872]	88	2016-11-30	FUNCTION: May be involved in membrane trafficking. {ECO:0000250}.		binding;cation binding;ion binding;lipid binding;metal ion binding;phospholipid binding	cell junction;cell part;cell-cell junction;cytoplasmic part;endomembrane system;endoplasmic reticulum;integral to membrane;intracellular membrane-bounded organelle;intracellular organelle;intracellular part;intrinsic to membrane;membrane;membrane part;membrane-bounded organelle;organelle;plasma membrane;plasmodesma	Synaptotagmin-5	+	2.92083	0.00283768	+	2.83624	0.000134784	8	7	0.19013	0.103022	1.10043	0.673184	1.91673	0.011888	1.21474	0.103015	1261403392	722820992	1185419136	853080960	1256868480	1378005888	2100791808	2169079808	2415588352	2948633600	2294777344	2877715968	1056547840	1162651776	2228486656	2707042304	1	1.10043	2.10922	2.56216
P20431	AT5G57350	AHA3	ATPase 3, plasma membrane-type (EC 3.6.3.6) (Proton pump 3)	reviewed	5 out of 5	integral component of membrane [GO:0016021]; integral component of plasma membrane [GO:0005887]; intracellular membrane-bounded organelle [GO:0043231]; membrane [GO:0016020]; plasma membrane [GO:0005886]; plasmodesma [GO:0009506]; ATP binding [GO:0005524]; hydrogen-exporting ATPase activity, phosphorylative mechanism [GO:0008553]; magnesium ion binding [GO:0000287]; ATP biosynthetic process [GO:0…	149	2017-01-18	FUNCTION: The plasma membrane H(+) ATPase of plants and fungi generates a proton gradient that drives the active transport of nutrients by H(+)-symport. The resulting external acidification and/or internal alkinization may mediate growth responses.	ATP biosynthetic process;ATP hydrolysis coupled proton transport;ATP metabolic process;biosynthetic process;cation transport;cellular biosynthetic process;cellular metabolic process;cellular nitrogen compound biosynthetic process;cellular nitrogen compound metabolic process;cellular process;energy coupled proton transport, against electrochemical gradient;establishment of localization;heterocycle…	active transmembrane transporter activity;adenyl nucleotide binding;adenyl ribonucleotide binding;ATP binding;ATPase activity;ATPase activity, coupled;ATPase activity, coupled to movement of substances;ATPase activity, coupled to transmembrane movement of ions;ATPase activity, coupled to transmembrane movement of ions, phosphorylative mechanism;ATPase activity, coupled to transmembrane movement o…	cell junction;cell part;cell-cell junction;integral to membrane;intrinsic to membrane;membrane;membrane part;plasma membrane;plasmodesma	ATPase 3, plasma membrane-type	+	3.77208	0.00115596	+	1.12785	0.00649723	11	0	0.711094	0.0282554	0.917732	0.606487	2.3578	0.0176071	2.04326	0.0282533	373885536	350520512	472503904	307575328	499150624	291716288	1056953088	647782528	885172032	2170364928	1840593920	1280900480	398969984	3.66147e+08	8.63303e+08	1.76395e+09	1	0.917732	2.16383	4.42127
O24521	AT3G10520	AHB2	Non-symbiotic hemoglobin 2 (ARAth GLB2) (Hb2)	reviewed	3 out of 5	heme binding [GO:0020037]; metal ion binding [GO:0046872]; oxygen binding [GO:0019825]; oxygen transporter activity [GO:0005344]; fatty acid metabolic process [GO:0006631]; triglyceride biosynthetic process [GO:0019432]	105	2016-11-30	FUNCTION: May not function as an oxygen storage or transport protein, but might act as an oxygen sensor or play a role in electron transfer, possibly to a bound oxygen molecule. Has a low affinity for O(2).	acylglycerol biosynthetic process;acylglycerol metabolic process;biosynthetic process;carboxylic acid metabolic process;cellular biosynthetic process;cellular ketone metabolic process;cellular lipid metabolic process;cellular metabolic process;cellular process;fatty acid metabolic process;glycerol ether biosynthetic process;glycerol ether metabolic process;glycerolipid biosynthetic process;glycer…	binding;cation binding;heme binding;ion binding;iron ion binding;metal ion binding;oxygen binding;oxygen transporter activity;substrate-specific transporter activity;tetrapyrrole binding;transition metal ion binding;transporter activity		Non-symbiotic hemoglobin 2		0.927409	0.0715129	+	2.19227	0.000441652	7	0	1.05335	0.230224	0.77257	0.723405	0.344529	0.0863289	2.38633	0.230223	482921536	1730798080	1199100672	1151413376	652991936	832236672	650722176	170934432	86743760	895716160	247945696	1024079872	1.13761e+09	8.78881e+08	3.028e+08	722580576	1	0.77257	0.266173	0.635176
Q8LAC4	AT1G05620	URH2	Probable uridine nucleosidase 2 (EC 3.2.2.3) (Uridine ribohydrolase 2)	reviewed	4 out of 5	cytosol [GO:0005829]; inosine nucleosidase activity [GO:0047724]; UDP-glucosyltransferase activity [GO:0035251]; uridine nucleosidase activity [GO:0045437]; inosine catabolic process [GO:0006148]; leaf senescence [GO:0010150]	84	2017-01-18	FUNCTION: Involved in pyrimidine breakdown. {ECO:0000250}.	aging;catabolic process;cellular catabolic process;cellular metabolic process;cellular nitrogen compound catabolic process;cellular nitrogen compound metabolic process;cellular process;developmental process;heterocycle catabolic process;heterocycle metabolic process;inosine catabolic process;inosine metabolic process;leaf senescence;metabolic process;nitrogen compound metabolic process;nucleobase…	catalytic activity;glucosyltransferase activity;hydrolase activity;hydrolase activity, acting on glycosyl bonds;hydrolase activity, hydrolyzing N-glycosyl compounds;inosine nucleosidase activity;purine nucleosidase activity;ribosylpyrimidine nucleosidase activity;transferase activity;transferase activity, transferring glycosyl groups;transferase activity, transferring hexosyl groups;UDP-glucosylt…	cell part;cytoplasmic part;cytosol;intracellular part	Probable uridine nucleosidase 2	+	2.07425	0.00845552	+	4.1613	1.22058e-05	5	5	0.297393	0.179965	1.27003	0.0408506	1.16975	0.372646	1.34444	0.179942	353020256	390077184	446810240	467743008	499065440	544406464	444190624	639601280	683948160	758525696	637726464	980371840	3.96636e+08	503738304	589246688	792208000	1	1.27003	1.48561	1.99732
Q9SYK9	AT1G05680	UGT74E2	UDP-glycosyltransferase 74E2 (EC 2.4.1.-)	reviewed	5 out of 5	intracellular membrane-bounded organelle [GO:0043231]; indole-3-butyrate beta-glucosyltransferase activity [GO:0052638]; quercetin 3-O-glucosyltransferase activity [GO:0080043]; quercetin 7-O-glucosyltransferase activity [GO:0080044]; UDP-glucosyltransferase activity [GO:0035251]; cellular hyperosmotic salinity response [GO:0071475]; cellular response to abscisic acid stimulus [GO:0071215]; cellu…	88	2016-11-30	FUNCTION: Glucosyltransferase that acts on the auxin indole-3-butyric acid (IBA). Mediates abiotic stress responses and stress-induced morphological adaptations by regulating auxin homeostasis. Possesses low activity in vitro on jasmonate (JA) and the synthetic auxin analog naphthaleneacetic acid (NAA). {ECO:0000269|PubMed:20798329}.	alcohol metabolic process;anatomical structure morphogenesis;aromatic compound biosynthetic process;auxin metabolic process;biological regulation;biosynthetic process;carbohydrate metabolic process;carboxylic acid metabolic process;cell communication;cellular aromatic compound metabolic process;cellular biosynthetic process;cellular carbohydrate metabolic process;cellular glucuronidation;cellular…	catalytic activity;glucosyltransferase activity;indole-3-butyrate beta-glucosyltransferase activity;quercetin 3-O-glucosyltransferase activity;quercetin 7-O-glucosyltransferase activity;transferase activity;transferase activity, transferring glycosyl groups;transferase activity, transferring hexosyl groups;UDP-glucosyltransferase activity;UDP-glycosyltransferase activity	cell part;intracellular membrane-bounded organelle;intracellular organelle;intracellular part;membrane-bounded organelle;organelle	UDP-glycosyltransferase 74E2	+	2.51793	0.00454571	+	1.65093	0.00166385	1	1	-0.223884	0.760595	0.575208	0.908189	105.27	0.103528	0.932349	0.7606	672848	1	2541634	90886.2	1	1.75811e+06	115426984	33372098	45844232	15997530	48006832	117471232	1.07149e+06	616332	6.48811e+07	6.04919e+07	1	0.575208	60.552	56.4556
Q9FHM5	AT5G51590	AHL4	AT-hook motif nuclear-localized protein 4	reviewed	5 out of 5	nucleus [GO:0005634]; DNA binding [GO:0003677]; protein self-association [GO:0043621]; regulation of transcription, DNA-templated [GO:0006355]; transcription, DNA-templated [GO:0006351]; xylem and phloem pattern formation [GO:0010051]; xylem development [GO:0010089]	98	2016-11-30	FUNCTION: Transcription factor that specifically binds AT-rich DNA sequences related to the nuclear matrix attachment regions (MARs) (By similarity). Acts redundantly with AHL3 to regulate the formation of tissue boundary between the xylem and procambium in the root meristem. Cell-to-cell movement of AHL4 from the procambium to the xylem is critical for its function in root vascular patterning (P…	anatomical structure development;biological regulation;biosynthetic process;cellular biosynthetic process;cellular macromolecule biosynthetic process;cellular macromolecule metabolic process;cellular metabolic process;cellular nitrogen compound metabolic process;cellular process;developmental process;macromolecule biosynthetic process;macromolecule metabolic process;metabolic process;nitrogen com…	binding;DNA binding;nucleic acid binding;protein binding;protein self-association	cell part;intracellular membrane-bounded organelle;intracellular organelle;intracellular part;membrane-bounded organelle;nucleus;organelle	AT-hook motif nuclear-localized protein 4	+	1.76698	0.0141777	+	1.50435	0.00234177	2	0	-0.432237	0.323959	1.0929	0.888452	3.79678	0.0173159	0.709671	0.323972	50963872	20331156	46677536	20712720	45046560	63173344	119763440	191307344	178457536	51083500	156238000	140082528	39324188	4.29775e+07	1.63176e+08	1.15801e+08	1	1.0929	4.14951	2.94479
Q8L9T7	AT1G03430	AHP5	Histidine-containing phosphotransfer protein 5	reviewed	5 out of 5	cytoplasm [GO:0005737]; cytosol [GO:0005829]; nucleus [GO:0005634]; histidine phosphotransfer kinase activity [GO:0009927]; protein histidine kinase binding [GO:0043424]; cytokinin-activated signaling pathway [GO:0009736]; phosphorelay signal transduction system [GO:0000160]	100	2016-11-30	FUNCTION: Functions as two-component phosphorelay mediators between cytokinin sensor histidine kinases and response regulators (B-type ARRs). Plays an important role in propagating cytokinin signal transduction through the multistep His-to-Asp phosphorelay. {ECO:0000269|PubMed:11193423, ECO:0000269|PubMed:12068096, ECO:0000269|PubMed:14981318}.	biological regulation;cellular process;cellular response to chemical stimulus;cellular response to cytokinin stimulus;cellular response to endogenous stimulus;cellular response to hormone stimulus;cellular response to organic substance;cellular response to stimulus;cytokinin mediated signaling pathway;hormone-mediated signaling pathway;regulation of biological process;regulation of cellular proce…	binding;catalytic activity;enzyme binding;histidine phosphotransfer kinase activity;kinase activity;kinase binding;molecular transducer activity;protein binding;protein histidine kinase binding;protein kinase binding;signal transducer activity;transferase activity;transferase activity, transferring phosphorus-containing groups	cell part;cytoplasm;cytoplasmic part;cytosol;intracellular membrane-bounded organelle;intracellular organelle;intracellular part;membrane-bounded organelle;nucleus;organelle	Histidine-containing phosphotransfer protein 5		0.171495	0.563751	+	1.02547	0.00871239	1	0	0.142863	0.650179	2.00448	0.408569	0.53699	0.497987	1.14715	0.650185	64330044	8570370	76146280	105234552	27724432	165801936	76133304	46536272	37762096	39290836	75667504	69080208	4.96822e+07	9.9587e+07	53477224	6.13462e+07	1	2.00448	1.07639	1.23477
Q9C5D6	AT1G05940	CAT9	Cationic amino acid transporter 9, chloroplastic	reviewed	3 out of 5	chloroplast membrane [GO:0031969]; integral component of plasma membrane [GO:0005887]; vacuolar membrane [GO:0005774]; antiporter activity [GO:0015297]; L-amino acid transmembrane transporter activity [GO:0015179]	105	2016-11-30	FUNCTION: Permease involved in the transport of the cationic amino acids. {ECO:0000250}.	amine transport;amino acid transmembrane transport;amino acid transport;carboxylic acid transport;cellular process;establishment of localization;L-amino acid transport;nitrogen compound transport;organic acid transport;organic substance transport;transmembrane transport;transport	active transmembrane transporter activity;amine transmembrane transporter activity;amino acid transmembrane transporter activity;antiporter activity;carboxylic acid transmembrane transporter activity;L-amino acid transmembrane transporter activity;organic acid transmembrane transporter activity;secondary active transmembrane transporter activity;substrate-specific transmembrane transporter activi…	cell part;chloroplast membrane;chloroplast part;cytoplasmic part;integral to membrane;integral to plasma membrane;intracellular organelle part;intracellular part;intrinsic to membrane;intrinsic to plasma membrane;membrane;membrane part;organelle membrane;organelle part;plasma membrane part;plastid membrane;plastid part;vacuolar membrane;vacuolar part	Cationic amino acid transporter 9, chloroplastic	+	3.2456	0.00187097	+	1.83105	0.00105246	2	2	0.616121	0.0665164	0.989936	0.907971	1.83515	0.071087	1.78079	0.0665159	100834512	93364824	113833504	111441832	91725960	101764968	171953312	122752120	264891536	266933200	373663360	355926752	1.02678e+08	1.01644e+08	1.86532e+08	3.32174e+08	1	0.989936	1.81668	3.23512
P54120	AT1G33960	AIG1	Immune-associated nucleotide-binding protein 8 (AtIAN8) (Protein AIG1)	reviewed	3 out of 5	GTP binding [GO:0005525]; response to bacterium [GO:0009617]	90	2016-11-02		multi-organism process;response to bacterium;response to biotic stimulus;response to other organism;response to stimulus	binding;GTP binding;guanyl nucleotide binding;guanyl ribonucleotide binding;nucleotide binding;purine nucleotide binding;purine ribonucleoside triphosphate binding;purine ribonucleotide binding;ribonucleotide binding		Protein AIG1	+	1.8476	0.0122178	+	1.96481	0.000745081	3	0	0.805337	0.10329	3.84482	0.0154137	0.466533	0.129496	2.13059	0.103293	526359264	559139072	929504512	3355459840	1416803584	2975058688	612065216	1201642624	1800674176	1589948416	3131592448	2979227648	671667616	2582440704	1.20479e+09	2.56692e+09	1	3.84482	1.79374	3.82172
Q9M4B5	AT1G08780	AIP3	Probable prefoldin subunit 4 (ABI3-interacting protein 3)	reviewed	3 out of 5	cytosol [GO:0005829]; prefoldin complex [GO:0016272]; chaperone binding [GO:0051087]; protein folding [GO:0006457]	96	2016-11-30	FUNCTION: Binds specifically to cytosolic chaperonin (c-CPN) and transfers target proteins to it. Binds to nascent polypeptide chain and promotes folding in an environment in which there are many competing pathways for nonnative proteins (By similarity). {ECO:0000250}.	cellular macromolecule metabolic process;cellular metabolic process;cellular process;cellular protein metabolic process;macromolecule metabolic process;metabolic process;primary metabolic process;protein folding;protein metabolic process		cell part;cytoplasmic part;cytosol;cytosolic part;intracellular part;macromolecular complex;prefoldin complex;protein complex	Probable prefoldin subunit 4		0.392275	0.27828	+	4.92126	7.89474e-06	5	0	-0.0721226	0.697222	1.29144	0.157134	0.999703	0.999652	0.933452	0.69723	547678912	715766400	685961024	691855680	795859200	1029817920	1025236672	802598720	688950912	712037440	648678272	988583808	649802112	839177600	838928768	783099840	1	1.29144	1.29105	1.20514
Q9ZSP5	AT2G04160	AIR3	Subtilisin-like protease SBT5.3 (EC 3.4.21.-) (Auxin-induced in root cultures protein 3) (Subtilase subfamily 5 member 3) (AtSBT5.3) (Subtilisin-like protease AIR3)	reviewed	4 out of 5	cell wall [GO:0005618]; extracellular region [GO:0005576]; serine-type endopeptidase activity [GO:0004252]; lateral root morphogenesis [GO:0010102]; response to auxin [GO:0009733]	119	2016-11-30	FUNCTION: Serine protease. Has a substrate preference for the hydrophobic residues Phe and Ala and the basic residue Asp in the P1 position, and for Asp, Leu or Ala in the P1' position. May play a role in the degradation of structural proteins in the extracellular matrix of cells located above sites of lateral root formation and thus facilitate lateral root emergence (By similarity). {ECO:0000250…	anatomical structure morphogenesis;developmental process;lateral root morphogenesis;post-embryonic morphogenesis;post-embryonic root morphogenesis;response to auxin stimulus;response to chemical stimulus;response to endogenous stimulus;response to hormone stimulus;response to organic substance;response to stimulus;root morphogenesis	catalytic activity;endopeptidase activity;hydrolase activity;peptidase activity;peptidase activity, acting on L-amino acid peptides;serine hydrolase activity;serine-type endopeptidase activity;serine-type peptidase activity	cell part;cell wall;external encapsulating structure;extracellular region	Subtilisin-like protease SBT5.3	+	1.29089	0.0329248	+	2.55391	0.000230731	7	0	0.32324	0.156829	0.564698	0.199002	1.83609	0.0521431	1.34103	0.156821	1470355968	598506880	1511884288	529864640	684893184	807283904	1051530560	960454336	1700670720	1481832448	1730836096	1766112768	1.19358e+09	6.74014e+08	1237551872	1.65959e+09	1	0.564698	1.03684	1.39043
Q9LNE1	AT1G06060	T21E18	At1g06060 (LisH and RanBPM domains containing protein) (Putative uncharacterized protein At1g06060) (T21E18.11 protein) (Uncharacterized protein)	unreviewed	1 out of 5		107	2017-01-18							0.623083	0.148286		0.389156	0.0880074	1	1	-0.184609	0.355152	2.36174	0.344027	1.33331	0.253091	0.813917	0.355162	1	217445168	367642720	351817184	483798848	546209280	461155648	804716160	576531008	459624480	466795872	573142592	1.95029e+08	4.60608e+08	614134272	4.99854e+08	1	2.36174	3.14893	2.56297
Q8LDW8	AT1G06130	GLX2	Probable hydroxyacylglutathione hydrolase 2, chloroplastic (EC 3.1.2.6) (Glyoxalase 2-4) (Glyoxalase II) (Glx II)	reviewed	4 out of 5	chloroplast [GO:0009507]; hydroxyacylglutathione hydrolase activity [GO:0004416]; metal ion binding [GO:0046872]; methylglyoxal catabolic process to D-lactate via S-lactoyl-glutathione [GO:0019243]	90	2016-11-30	FUNCTION: Thiolesterase that catalyzes the hydrolysis of S-D-lactoyl-glutathione to form glutathione and D-lactic acid. {ECO:0000250}.	amine biosynthetic process;amine metabolic process;biosynthetic process;carboxylic acid biosynthetic process;carboxylic acid metabolic process;cellular amine metabolic process;cellular amino acid biosynthetic process;cellular amino acid metabolic process;cellular biosynthetic process;cellular ketone metabolic process;cellular metabolic process;cellular modified amino acid biosynthetic process;cel…	binding;catalytic activity;cation binding;hydrolase activity;hydrolase activity, acting on ester bonds;hydroxyacylglutathione hydrolase activity;ion binding;metal ion binding;thiolester hydrolase activity;transition metal ion binding;zinc ion binding	cell part;chloroplast;cytoplasmic part;intracellular membrane-bounded organelle;intracellular organelle;intracellular part;membrane-bounded organelle;organelle;plastid	Probable hydroxyacylglutathione hydrolase 2, chloroplast	+	2.4834	0.00475503	+	4.22277	1.25448e-05	10	9	-0.105854	0.626293	1.40096	0.00936076	1.5932	0.0563038	0.89021	0.626317	2450692608	2154680832	2080207616	2859993600	3419121408	3087087616	3721248000	4766444544	6434537472	3410653440	5044501504	4828764672	2.22853e+09	3.12207e+09	4974076672	4.42797e+09	1	1.40096	2.232	1.98695
Q94K75	AT1G06190	RHON1	Rho-N domain-containing protein 1, chloroplastic	reviewed	5 out of 5	chloroplast [GO:0009507]; protein self-association [GO:0043621]; rRNA binding [GO:0019843]; chloroplast mRNA processing [GO:0010239]; chloroplast rRNA processing [GO:1901259]; DNA-templated transcription, termination [GO:0006353]; response to abscisic acid [GO:0009737]	88	2016-11-30	FUNCTION: Binds to and supports processing of specific plastid RNAs. Associates via its C-terminal Rho-N domain to single stranded regions of 16S and 23S rRNAs or to rbcL mRNAs. May be involved in targeting transcripts to RNases such as RNE or RNase J. {ECO:0000269|PubMed:22735703}.	biosynthetic process;cellular biosynthetic process;cellular macromolecule metabolic process;cellular metabolic process;cellular nitrogen compound metabolic process;cellular process;chloroplast mRNA processing;chloroplast RNA processing;macromolecule metabolic process;metabolic process;mRNA metabolic process;mRNA processing;nitrogen compound metabolic process;nucleic acid metabolic process;nucleob…	binding;nucleic acid binding;protein binding;protein self-association;RNA binding;rRNA binding	cell part;chloroplast;cytoplasmic part;intracellular membrane-bounded organelle;intracellular organelle;intracellular part;membrane-bounded organelle;organelle;plastid	Rho-N domain-containing protein 1, chloroplastic	+	1.52251	0.0212544	+	5.45886	7.70713e-06	2	2	-0.510084	0.0813873	1.18276	0.334707	0.847068	0.41803	0.603293	0.0813858	138068064	160934512	177494080	181021488	150987728	231573168	147907520	124934752	204550192	67483264	104565584	115958904	1.58832e+08	1.87861e+08	1.59131e+08	96002584	1	1.18276	1.00188	0.604428
O81852	AT4G19710	AKHSDH2	Bifunctional aspartokinase/homoserine dehydrogenase 2, chloroplastic (AK-HD 2) (AK-HSDH 2) (Beta-aspartyl phosphate homoserine 2) [Includes: Aspartokinase (EC 2.7.2.4); Homoserine dehydrogenase (EC 1.1.1.3)]	reviewed	5 out of 5	chloroplast [GO:0009507]; chloroplast stroma [GO:0009570]; amino acid binding [GO:0016597]; aspartate kinase activity [GO:0004072]; ATP binding [GO:0005524]; homoserine dehydrogenase activity [GO:0004412]; NADP binding [GO:0050661]; homoserine biosynthetic process [GO:0009090]; lysine biosynthetic process via diaminopimelate [GO:0009089]; methionine biosynthetic process [GO:0009086]; threonine bi…	125	2016-11-30		amine biosynthetic process;amine metabolic process;aspartate family amino acid biosynthetic process;aspartate family amino acid metabolic process;biosynthetic process;carboxylic acid biosynthetic process;carboxylic acid metabolic process;cellular amine metabolic process;cellular amino acid biosynthetic process;cellular amino acid metabolic process;cellular biosynthetic process;cellular ketone met…	adenyl nucleotide binding;adenyl ribonucleotide binding;amine binding;amino acid binding;amino acid kinase activity;aspartate kinase activity;ATP binding;binding;carboxylic acid binding;catalytic activity;coenzyme binding;cofactor binding;homoserine dehydrogenase activity;kinase activity;NADP binding;nucleotide binding;oxidoreductase activity;oxidoreductase activity, acting on CH-OH group of dono…	cell part;chloroplast;chloroplast part;chloroplast stroma;cytoplasmic part;intracellular membrane-bounded organelle;intracellular organelle;intracellular organelle part;intracellular part;membrane-bounded organelle;organelle;organelle part;plastid;plastid part;plastid stroma	Aspartokinase;Bifunctional aspartokinase/homoserine dehydrogenase 2, chloroplastic;Homoserine dehydrogenase		0.0584612	0.832235	+	4.04236	1.82195e-05	6	0	-0.145986	0.664081	0.887849	0.293124	1.12822	0.555289	0.913155	0.664064	1231921024	955569728	1185117568	1096397056	988616384	909355136	830019648	1376818944	1171478656	623544256	1589951616	871433024	1.1242e+09	9.98123e+08	1.12611e+09	1028309632	1	0.887849	1.00169	0.914701
Q9SAR5	AT4G35450	AKR2	Ankyrin repeat domain-containing protein 2A (AtAKR2)	reviewed	5 out of 5	chloroplast outer membrane [GO:0009707]; cytoplasm [GO:0005737]; nucleus [GO:0005634]; chloroplast targeting sequence binding [GO:0030941]; glycolipid binding [GO:0051861]	108	2017-01-18	FUNCTION: Exhibits chaperone activity toward chloroplast outer envelope membrane, mitochondrion outer membrane, endoplasmic reticulum membrane and peroxisomal proteins, by recruiting specific proteins containing a single transmembrane associated with an AKR2A-binding sequence (ABS) and subsequently binding glycolipids (e.g. monogalactosyldiacylglycerol (MGDG) and phosphatidylglycerol (PG)) presen…				Ankyrin repeat domain-containing protein 2	+	1.54064	0.020543	+	7.51193	0	19	0	-0.0773592	0.263581	0.879683	0.331484	0.881541	0.120979	0.926435	0.263766	6684855808	8670546944	9161730048	6464901120	7489889792	7612525056	6439058944	6672517632	5900896768	5712906752	6416497152	5484413952	8172377600	7.18911e+09	6.33749e+09	5.87127e+09	1	0.879683	0.775477	0.718429
Q9LNC4	AT1G06230	GTE4	Transcription factor GTE4 (Bromodomain-containing protein GTE4) (Protein GLOBAL TRANSCRIPTION FACTOR GROUP E4)	reviewed	4 out of 5	nucleus [GO:0005634]; DNA mediated transformation [GO:0009294]; positive regulation of mitotic cell cycle [GO:0045931]; regulation of transcription, DNA-templated [GO:0006355]; root development [GO:0048364]; transcription, DNA-templated [GO:0006351]	90	2017-01-18	FUNCTION: Involved in the activation and maintenance of cell division in the meristems and by this controls cell numbers in differentiated organs. Its action in cell cycle regulation may be directed through the RB-E2F pathway. {ECO:0000269|PubMed:20032077, ECO:0000269|PubMed:20495359}.	anatomical structure development;biological regulation;biosynthetic process;cellular biosynthetic process;cellular macromolecule biosynthetic process;cellular macromolecule metabolic process;cellular metabolic process;cellular nitrogen compound metabolic process;cellular process;developmental process;DNA mediated transformation;genetic transfer;macromolecule biosynthetic process;macromolecule met…		cell part;intracellular membrane-bounded organelle;intracellular organelle;intracellular part;membrane-bounded organelle;nucleus;organelle	Transcription factor GTE4	+	1.63574	0.0174985	+	5.44474	7.64818e-06	4	3	-0.489825	0.0168111	1.2465	0.288762	1.38662	0.158572	0.604298	0.0168108	170708496	194277520	213965248	179561456	303491904	238610064	280260736	415798272	304615904	200400720	191323200	212981664	1.92984e+08	2.40554e+08	333558304	201568528	1	1.2465	1.72843	1.04448
P0CZ23	AT1G06290	ACX3	Acyl-coenzyme A oxidase 3, peroxisomal (AOX 3) (Acyl-CoA oxidase 3) (EC 1.3.3.6) (Medium-chain acyl-CoA oxidase) (AtCX3)	reviewed	5 out of 5	peroxisome [GO:0005777]; acyl-CoA dehydrogenase activity [GO:0003995]; acyl-CoA oxidase activity [GO:0003997]; electron carrier activity [GO:0009055]; fatty-acyl-CoA binding [GO:0000062]; flavin adenine dinucleotide binding [GO:0050660]; oxidoreductase activity, acting on the CH-CH group of donors, with a flavin as acceptor [GO:0052890]; fatty acid beta-oxidation [GO:0006635]; fatty acid beta-oxi…	45	2016-11-30	FUNCTION: Catalyzes the desaturation of medium-chain acyl-CoAs to 2-trans-enoyl-CoAs. Active on C8:0- to C14:0-CoA with a maximal activity on C12:0-CoA.	carboxylic acid catabolic process;carboxylic acid metabolic process;catabolic process;cellular catabolic process;cellular ketone metabolic process;cellular lipid catabolic process;cellular lipid metabolic process;cellular metabolic process;cellular process;fatty acid beta-oxidation;fatty acid beta-oxidation using acyl-CoA oxidase;fatty acid catabolic process;fatty acid metabolic process;fatty aci…	acyl-CoA dehydrogenase activity;acyl-CoA oxidase activity;binding;catalytic activity;coenzyme binding;cofactor binding;flavin adenine dinucleotide binding;oxidoreductase activity;oxidoreductase activity, acting on the CH-CH group of donors;oxidoreductase activity, acting on the CH-CH group of donors, oxygen as acceptor	cell part;cytoplasmic part;intracellular membrane-bounded organelle;intracellular organelle;intracellular part;membrane-bounded organelle;microbody;organelle;peroxisome	Acyl-coenzyme A oxidase 3, peroxisomal	+	2.23342	0.00669124	+	3.53737	4.68384e-05	24	8	-0.0803423	0.425305	1.11961	0.742264	1.86078	0.0424536	0.920009	0.425169	952535296	694559296	979938560	617868864	1179955456	1143439744	2104532480	1689912320	1678613888	1757416192	1509126912	1768722816	8.75678e+08	9.80421e+08	1824352896	1.67842e+09	1	1.11961	2.08336	1.91671
P28185	AT1G06400	RABA1A	Ras-related protein RABA1a (AtRABA1a) (Ras-related protein Ara-2) (Ras-related protein Rab11E) (AtRab11E)	reviewed	5 out of 5	intracellular [GO:0005622]; plasma membrane [GO:0005886]; GTP binding [GO:0005525]; GTPase activity [GO:0003924]; cell wall biogenesis [GO:0042546]; protein transport [GO:0015031]; response to auxin [GO:0009733]; small GTPase mediated signal transduction [GO:0007264]	142	2016-11-30	FUNCTION: Involved in auxin-mediated response. May be involved in vesicle trafficking of components involved in polar auxin transport. Binds GTP and GDP and possesses intrinsic GTPase activity. {ECO:0000269|PubMed:19199049, ECO:0000269|PubMed:8013629}.	biological regulation;cellular process;cellular response to stimulus;establishment of localization;establishment of localization in cell;establishment of protein localization;intracellular protein transport;intracellular signal transduction;intracellular transport;metabolic process;protein transport;Rab protein signal transduction;Ras protein signal transduction;regulation of biological process;r…	binding;catalytic activity;GTP binding;GTPase activity;guanyl nucleotide binding;guanyl ribonucleotide binding;hydrolase activity;hydrolase activity, acting on acid anhydrides;hydrolase activity, acting on acid anhydrides, in phosphorus-containing anhydrides;nucleoside-triphosphatase activity;nucleotide binding;purine nucleotide binding;purine ribonucleoside triphosphate binding;purine ribonucleo…	cell part;cytoplasmic part;endosome;intracellular membrane-bounded organelle;intracellular organelle;intracellular part;membrane;membrane-bounded organelle;organelle;plasma membrane	Ras-related protein RABA1a	+	4.37185	0.00053913	+	4.56242	6.36943e-06	5	2	0.215722	0.00424925	1.86491	0.0140013	1.27231	0.114461	1.23944	0.00424877	574842944	752717888	596777344	933546112	1253230720	1401936640	1443426688	1498566272	1623960320	1925363840	1845558400	1888305024	6.41446e+08	1196237824	1.52198e+09	1886409088	1	1.86491	2.37274	2.94087
Q9LMI0	AT1G06410	TPS7	Probable alpha,alpha-trehalose-phosphate synthase [UDP-forming] 7 (EC 2.4.1.15) (Trehalose-6-phosphate synthase 7) (AtTPS7)	reviewed	4 out of 5	cytosol [GO:0005829]; phosphatase activity [GO:0016791]; transferase activity, transferring glycosyl groups [GO:0016757]; trehalose biosynthetic process [GO:0005992]; trehalose metabolism in response to stress [GO:0070413]	97	2017-01-18		biosynthetic process;carbohydrate biosynthetic process;carbohydrate metabolic process;cellular biosynthetic process;cellular carbohydrate biosynthetic process;cellular carbohydrate metabolic process;cellular metabolic process;cellular process;disaccharide biosynthetic process;disaccharide metabolic process;glycoside biosynthetic process;glycoside metabolic process;metabolic process;oligosaccharid…	catalytic activity;transferase activity;transferase activity, transferring glycosyl groups	cell part;cytoplasmic part;cytosol;intracellular part	Probable alpha,alpha-trehalose-phosphate synthase [UDP-forming] 7	+	1.24998	0.0358267	+	2.58058	0.000213386	16	14	0.158487	0.524097	1.37228	0.29321	1.32214	0.341057	1.16084	0.524077	571636928	519589792	787433984	561410112	880013312	1136626944	887774784	975103552	1545675264	962271296	1566134016	1428388992	6.2622e+08	8.5935e+08	1.13618e+09	1.31893e+09	1	1.37228	1.81435	2.10618
Q8W585	AT1G06430	FTSH8	ATP-dependent zinc metalloprotease FTSH 8, chloroplastic (AtFTSH8) (EC 3.4.24.-)	reviewed	5 out of 5	chloroplast [GO:0009507]; chloroplast envelope [GO:0009941]; chloroplast thylakoid [GO:0009534]; chloroplast thylakoid membrane [GO:0009535]; integral component of membrane [GO:0016021]; membrane [GO:0016020]; thylakoid [GO:0009579]; ATP binding [GO:0005524]; ATP-dependent peptidase activity [GO:0004176]; metalloendopeptidase activity [GO:0004222]; metallopeptidase activity [GO:0008237]; zinc ion…	122	2017-01-18	FUNCTION: Part of a complex that function as an ATP-dependent zinc metallopeptidase. Involved in the thylakoid formation and in the removal of damaged D1 in the photosystem II, preventing cell death under high-intensity light conditions.	catabolic process;cellular catabolic process;cellular macromolecule catabolic process;cellular macromolecule metabolic process;cellular metabolic process;cellular process;cellular protein catabolic process;cellular protein metabolic process;developmental process;macromolecule catabolic process;macromolecule metabolic process;metabolic process;multicellular organismal development;multicellular org…	adenyl nucleotide binding;adenyl ribonucleotide binding;ATP binding;ATPase activity;ATPase activity, coupled;ATP-dependent peptidase activity;binding;catalytic activity;cation binding;endopeptidase activity;hydrolase activity;hydrolase activity, acting on acid anhydrides;hydrolase activity, acting on acid anhydrides, in phosphorus-containing anhydrides;ion binding;metal ion binding;metalloendopep…	cell part;chloroplast;chloroplast envelope;chloroplast part;chloroplast thylakoid;chloroplast thylakoid membrane;cytoplasmic part;envelope;integral to membrane;intracellular membrane-bounded organelle;intracellular organelle;intracellular organelle part;intracellular part;intrinsic to membrane;membrane;membrane part;membrane-bounded organelle;organelle;organelle envelope;organelle part;organelle …	ATP-dependent zinc metalloprotease FTSH 8, chloroplastic	+	1.72662	0.0151689	+	4.00519	2.11813e-05	9	3	0.186451	0.412073	0.899208	0.289133	1.54699	0.104076	1.1822	0.41206	1551361664	1546127360	1442903552	1136283648	1538981632	1407491968	2142439680	1475264384	2698290688	3023808256	2244179968	2198810880	1513464192	1.36092e+09	2105331584	2.48893e+09	1	0.899208	1.39107	1.64453
Q05753	AT5G66055	AKRP	Ankyrin repeat domain-containing protein, chloroplastic (AKRP) (Protein EMBRYO DEFECTIVE 2036)	reviewed	5 out of 5	chloroplast [GO:0009507]	127	2017-01-18	FUNCTION: Involved in the initial differentiation of the proplastid during the embryo development and in plastid differentiation linked to cell differentiation, morphogenesis and organogenesis during the plant life cycle.			cell part;chloroplast;cytoplasmic part;intracellular membrane-bounded organelle;intracellular organelle;intracellular part;membrane-bounded organelle;organelle;plastid	Ankyrin repeat domain-containing protein, chloroplastic		0.63192	0.144891	+	2.35634	0.0003245	1	0	5.1764	0.373901	0.0539971	0.0778299	1.8522e-06	0.373901	1.84978e+06	0.373901	5513040	8784472	15698422	1	1.61969e+06	1	1	1	1	1	1	5.54934e+06	9.99864e+06	539897	1	1.84978e+06	1	0.0539971	1.00014e-07	0.185003
P98204	AT5G04930	ALA1	Phospholipid-transporting ATPase 1 (AtALA1) (EC 3.6.3.1) (Aminophospholipid flippase 1)	reviewed	4 out of 5	endoplasmic reticulum membrane [GO:0005789]; integral component of membrane [GO:0016021]; membrane [GO:0016020]; plasma membrane [GO:0005886]; ATP binding [GO:0005524]; magnesium ion binding [GO:0000287]; phospholipid-translocating ATPase activity [GO:0004012]	130	2016-11-30	FUNCTION: Involved in transport of phospholipids. Contributes to transmembrane flipping of lipids. Has activity with phosphatidylserine and with a much lower efficiency with phosphatidylethanolamine, but not with phosphatidylcholine. {ECO:0000269|PubMed:11148289}.	biological regulation;cellular component organization;cellular component organization or biogenesis;cellular membrane organization;cellular process;establishment of localization;establishment of localization in cell;establishment of protein localization;intracellular protein transport;intracellular transport;lipid translocation;lipid transport;membrane organization;organic substance transport;pho…	adenyl nucleotide binding;adenyl ribonucleotide binding;ATP binding;ATPase activity;ATPase activity, coupled;ATPase activity, coupled to movement of substances;binding;catalytic activity;cation binding;hydrolase activity;hydrolase activity, acting on acid anhydrides;hydrolase activity, acting on acid anhydrides, in phosphorus-containing anhydrides;ion binding;lipid transporter activity;magnesium …	cell part;cytoplasmic part;endoplasmic reticulum;integral to membrane;intracellular membrane-bounded organelle;intracellular organelle;intracellular part;intrinsic to membrane;membrane;membrane part;membrane-bounded organelle;organelle;plasma membrane	Phospholipid-transporting ATPase 1	+	4.62795	0.00037037	+	2.58041	0.000213333	5	0	0.204369	0.165187	1.56906	0.0770902	2.4754	0.00549646	1.2274	0.165199	1091124992	1115926656	1563095552	1492783232	1941234176	2481564928	4653842432	4298531840	5691035136	6987852288	5187897344	5797564416	1.25672e+09	1.97186e+09	4.88114e+09	5.9911e+09	1	1.56906	3.88404	4.76727
Q9SHJ6	AT1G06530	At1g06530	Peroxisomal and mitochondrial division factor 2 (Ubiquitin-interacting factor 7)	reviewed	4 out of 5	integral component of mitochondrial outer membrane [GO:0031307]; mitochondrion [GO:0005739]; plastid [GO:0009536]; vacuolar membrane [GO:0005774]; mitochondrion organization [GO:0007005]	95	2016-11-30	FUNCTION: Involved in morphogenesis and proliferation of mitochondria. Does not act redundantly with PMD1. Is not involved in peroxisomal proliferation. {ECO:0000269|PubMed:22147290}.	cellular component organization;cellular component organization at cellular level;cellular component organization or biogenesis;cellular component organization or biogenesis at cellular level;cellular process;mitochondrion organization;organelle organization		cell part;cytoplasmic part;integral to membrane;integral to mitochondrial membrane;integral to mitochondrial outer membrane;integral to organelle membrane;intracellular membrane-bounded organelle;intracellular organelle;intracellular organelle part;intracellular part;intrinsic to membrane;intrinsic to mitochondrial outer membrane;intrinsic to organelle membrane;membrane;membrane part;membrane-bou…	Peroxisomal and mitochondrial division factor 2		0.512555	0.19874	+	3.66559	3.10515e-05	11	4	0.184523	0.117516	1.18849	0.688462	1.03613	0.737313	1.20783	0.117499	1380697856	1367332608	1573595776	965807040	1929529600	2240880896	1615102592	1853788800	1852906752	1821204352	2223374848	2383235072	1440542080	1712072512	1.77393e+09	2.1426e+09	1	1.18849	1.23143	1.48736
Q9SHJ8	AT1G06550	At1g06550	3-hydroxyisobutyryl-CoA hydrolase-like protein 5 (EC 3.1.2.-)	reviewed	2 out of 5	3-hydroxyisobutyryl-CoA hydrolase activity [GO:0003860]; fatty acid beta-oxidation [GO:0006635]; response to karrikin [GO:0080167]	81	2016-11-30		response to abiotic stimulus;response to karrikin;response to stimulus	catalytic activity;hydrolase activity		3-hydroxyisobutyryl-CoA hydrolase-like protein 5		0.463539	0.227104	+	2.39365	0.000309065	2	2	0.035913	0.885559	1.04731	0.773089	1.38824	0.267697	1.02448	0.885546	30866260	35386460	78698304	41583324	40767672	69458352	88187456	75062464	47498444	67489136	56371076	92047672	48317008	50603116	7.02495e+07	7.19693e+07	1	1.04731	1.45393	1.48952
P98205	AT5G44240	ALA2	Phospholipid-transporting ATPase 2 (AtALA2) (EC 3.6.3.1) (Aminophospholipid ATPase 2) (Aminophospholipid flippase 2)	reviewed	5 out of 5	endoplasmic reticulum membrane [GO:0005789]; integral component of membrane [GO:0016021]; late endosome membrane [GO:0031902]; plasma membrane [GO:0005886]; ATP binding [GO:0005524]; magnesium ion binding [GO:0000287]; phospholipid-translocating ATPase activity [GO:0004012]	140	2016-11-30	FUNCTION: Involved in transport of phospholipids. Contributes to transmembrane flipping of lipids. Requires an interaction with a protein of the ALIS family for activity. Specific for phosphatidylserine and has no activity with lysolipid, phosphatidylcholine or phosphatidylethanolamine. {ECO:0000269|PubMed:20053675}.		adenyl nucleotide binding;adenyl ribonucleotide binding;ATP binding;ATPase activity;ATPase activity, coupled;ATPase activity, coupled to movement of substances;binding;catalytic activity;cation binding;hydrolase activity;hydrolase activity, acting on acid anhydrides;hydrolase activity, acting on acid anhydrides, in phosphorus-containing anhydrides;ion binding;lipid transporter activity;magnesium …	cell part;cytoplasmic part;endoplasmic reticulum membrane;endoplasmic reticulum part;endosomal part;endosome membrane;integral to membrane;intracellular organelle part;intracellular part;intrinsic to membrane;late endosome membrane;membrane;membrane part;organelle membrane;organelle part	Phospholipid-transporting ATPase 2	+	2.57588	0.0041367	+	0.995268	0.00950987	3	0	0.461651	0.0678095	0.929464	0.70565	2.56785	0.0516821	1.53157	0.0678065	56170880	92501208	98331824	42341296	125686024	61554044	153733712	161840240	273955584	289931424	301896224	311076736	8.23346e+07	7.65271e+07	1.9651e+08	300968128	1	0.929464	2.38672	3.65543
Q84MB3	AT1G06620	At1g06620	1-aminocyclopropane-1-carboxylate oxidase homolog 1	reviewed	2 out of 5	metal ion binding [GO:0046872]; oxidoreductase activity [GO:0016491]	87	2016-11-30			binding;catalytic activity;cation binding;ion binding;metal ion binding;oxidoreductase activity;oxidoreductase activity, acting on paired donors, with incorporation or reduction of molecular oxygen;oxidoreductase activity, acting on paired donors, with incorporation or reduction of molecular oxygen, 2-oxoglutarate as one donor, and incorporation of one atom each of oxygen into both donors		1-aminocyclopropane-1-carboxylate oxidase homolog 1		0.422818	0.25506	+	1.28218	0.00415347	5	4	0.258087	0.533133	2.24543	0.281962	0.816247	0.878017	1.26562	0.533146	66211228	75292968	89995696	53593168	211455440	254768656	96913000	98542816	228843392	111607584	160075952	265319904	7.71666e+07	1.73272e+08	1.41433e+08	1.79001e+08	1	2.24543	1.83283	2.31967
Q8H1S4	AT1G06650	At1g06650	1-aminocyclopropane-1-carboxylate oxidase homolog 3	reviewed	2 out of 5	metal ion binding [GO:0046872]; oxidoreductase activity [GO:0016491]	92	2016-11-30			binding;catalytic activity;cation binding;ion binding;metal ion binding;oxidoreductase activity;oxidoreductase activity, acting on paired donors, with incorporation or reduction of molecular oxygen;oxidoreductase activity, acting on paired donors, with incorporation or reduction of molecular oxygen, 2-oxoglutarate as one donor, and incorporation of one atom each of oxygen into both donors		1-aminocyclopropane-1-carboxylate oxidase homolog 3	+	2.25454	0.00646046	+	2.6828	0.000177485	12	9	0.433826	0.052885	1.54881	0.121371	1.10568	0.498279	1.58007	0.0528902	577030464	741138240	878145536	819957248	1072562560	1509158016	1253711232	1228018048	1279429504	1407796224	2285380352	2249705984	7.32105e+08	1133892608	1.25372e+09	1.98096e+09	1	1.54881	1.71249	2.70584
Q42029	AT1G06680	PSBP1	Oxygen-evolving enhancer protein 2-1, chloroplastic (OEE2) (23 kDa subunit of oxygen evolving system of photosystem II) (23 kDa thylakoid membrane protein) (OEC 23 kDa subunit) (OEC23)	reviewed	5 out of 5	apoplast [GO:0048046]; chloroplast [GO:0009507]; chloroplast envelope [GO:0009941]; chloroplast stroma [GO:0009570]; chloroplast thylakoid [GO:0009534]; chloroplast thylakoid lumen [GO:0009543]; chloroplast thylakoid membrane [GO:0009535]; extrinsic component of membrane [GO:0019898]; photosystem II oxygen evolving complex [GO:0009654]; thylakoid [GO:0009579]; thylakoid lumen [GO:0031977]; calciu…	135	2016-11-30	FUNCTION: May be involved in the regulation of photosystem II.	cellular metabolic process;cellular process;defense response;defense response to bacterium;generation of precursor metabolites and energy;metabolic process;multi-organism process;photosynthesis, light reaction;response to bacterium;response to biotic stimulus;response to other organism;response to stimulus;response to stress	binding;calcium ion binding;cation binding;ion binding;metal ion binding;nucleic acid binding;poly(U) RNA binding;poly-pyrimidine tract binding;RNA binding;single-stranded RNA binding	apoplast;cell part;chloroplast;chloroplast envelope;chloroplast part;chloroplast stroma;chloroplast thylakoid;chloroplast thylakoid lumen;chloroplast thylakoid membrane;cytoplasmic part;envelope;extracellular region;extrinsic to membrane;intracellular membrane-bounded organelle;intracellular organelle;intracellular organelle part;intracellular part;macromolecular complex;membrane;membrane part;me…	Oxygen-evolving enhancer protein 2-1, chloroplastic	+	1.37014	0.0284045	+	5.15514	9.20245e-06	14	8	-0.444746	0.119368	1.31565	0.158438	0.771495	0.135785	0.653065	0.11936	279445000000	302142000000	183481000000	372962000000	295460000000	338137000000	199425000000	308577000000	268553000000	153556000000	230765000000	122820000000	2.55023e+11	3.3552e+11	2.58852e+11	169047000000	1	1.31565	1.01501	0.66287
Q94A68	AT1G06690	At1g06690	Uncharacterized oxidoreductase At1g06690, chloroplastic (EC 1.-.-.-)	reviewed	3 out of 5	chloroplast [GO:0009507]; chloroplast envelope [GO:0009941]; chloroplast thylakoid membrane [GO:0009535]; plastoglobule [GO:0010287]; oxidoreductase activity [GO:0016491]	96	2016-11-30			catalytic activity;oxidoreductase activity	cell part;chloroplast;chloroplast envelope;chloroplast part;chloroplast thylakoid membrane;cytoplasmic part;envelope;intracellular membrane-bounded organelle;intracellular organelle;intracellular organelle part;intracellular part;membrane;membrane-bounded organelle;organelle;organelle envelope;organelle part;photosynthetic membrane;plastid;plastid envelope;plastid part;plastid thylakoid membrane;…	Uncharacterized oxidoreductase At1g06690, chloroplastic	+	2.13542	0.0076778	+	6.82676	0	12	12	-0.103868	0.510361	0.659537	0.00437116	0.997764	0.977098	0.911176	0.510306	6869831680	6188651520	6797952000	4077526016	4076793088	4941741056	4286312448	3866617088	4913844224	3117159168	4819739136	3969228032	6.61881e+09	4.36535e+09	4.35559e+09	3.96871e+09	1	0.659537	0.658062	0.59961
Q8H1G6	AT1G06700	PTI11	PTI1-like tyrosine-protein kinase 1 (PTI1-1) (EC 2.7.10.2)	reviewed	4 out of 5	plasma membrane [GO:0005886]; plasmodesma [GO:0009506]; ATP binding [GO:0005524]; non-membrane spanning protein tyrosine kinase activity [GO:0004715]; protein kinase binding [GO:0019901]	117	2017-01-18		biological regulation;cell surface receptor linked signaling pathway;cellular macromolecule metabolic process;cellular metabolic process;cellular process;cellular protein metabolic process;cellular response to chemical stimulus;cellular response to endogenous stimulus;cellular response to hormone stimulus;cellular response to organic substance;cellular response to stimulus;enzyme linked receptor …	adenyl nucleotide binding;adenyl ribonucleotide binding;ATP binding;binding;catalytic activity;enzyme binding;kinase activity;kinase binding;molecular transducer activity;non-membrane spanning protein tyrosine kinase activity;nucleotide binding;peptide binding;peptide receptor activity;phosphotransferase activity, alcohol group as acceptor;protein binding;protein kinase activity;protein kinase bi…	cell junction;cell part;cell-cell junction;membrane;plasma membrane;plasmodesma	PTI1-like tyrosine-protein kinase 1		0.928305	0.0713567	+	3.78996	2.95749e-05	2	2	-0.258216	0.43629	1.45959	0.00232249	1.26027	0.0750826	0.835634	0.43633	250960128	293737728	277845376	417762592	405371936	377445280	591595968	437192864	484271872	681064640	308884320	274416000	2.74181e+08	4.00193e+08	504353568	4.21455e+08	1	1.45959	1.83949	1.53714
Q9M9Y8	AT1G06820	CRTISO	Prolycopene isomerase, chloroplastic (CrtISO) (EC 5.2.1.13) (Carotenoid and chloroplast regulation protein 2) (Carotenoid isomerase)	reviewed	4 out of 5	chloroplast membrane [GO:0031969]; carotenoid isomerase activity [GO:0046608]; oxidoreductase activity [GO:0016491]; carotenoid biosynthetic process [GO:0016117]; etioplast organization [GO:0009662]	100	2017-01-18	FUNCTION: Carotene cis-trans-isomerase that converts 7,9,9'-tri-cis-neurosporene to 9'-cis-neurosporene and 7,9,9',7'-tetra-cis-lycopene (also known as prolycopene) into all-trans-lycopene. Isomerization requires redox-active components, suggesting that isomerization is achieved by a reversible redox reaction acting at specific double bonds. Isomerizes adjacent cis-double bonds at C7 and C9 pairw…	biosynthetic process;carotenoid biosynthetic process;carotenoid metabolic process;cellular biosynthetic process;cellular component organization;cellular component organization at cellular level;cellular component organization or biogenesis;cellular component organization or biogenesis at cellular level;cellular lipid metabolic process;cellular metabolic process;cellular process;etioplast organiza…	carotenoid isomerase activity;catalytic activity;cis-trans isomerase activity;isomerase activity	cell part;chloroplast;chloroplast membrane;chloroplast part;cytoplasmic part;intracellular membrane-bounded organelle;intracellular organelle;intracellular organelle part;intracellular part;membrane;membrane-bounded organelle;organelle;organelle membrane;organelle part;plastid;plastid membrane;plastid part	Prolycopene isomerase, chloroplastic		0.353028	0.313645	+	3.91696	2.66562e-05	2	2	0.112611	0.507499	0.715678	0.254352	1.09173	0.604603	1.13044	0.507557	320834176	219247280	354593984	162237648	152982048	325079904	254397728	196644944	247990176	199781104	305350528	285085344	2.98225e+08	213433200	2.33011e+08	2.63406e+08	1	0.715678	0.781326	0.883244
C0LGD7	AT1G06840	At1g06840	Probable LRR receptor-like serine/threonine-protein kinase At1g06840 (EC 2.7.11.1)	reviewed	4 out of 5	integral component of membrane [GO:0016021]; plasma membrane [GO:0005886]; ATP binding [GO:0005524]; protein serine/threonine kinase activity [GO:0004674]	63	2016-11-30			adenyl nucleotide binding;adenyl ribonucleotide binding;ATP binding;binding;catalytic activity;kinase activity;nucleotide binding;phosphotransferase activity, alcohol group as acceptor;protein kinase activity;protein serine/threonine kinase activity;purine nucleotide binding;purine ribonucleoside triphosphate binding;purine ribonucleotide binding;ribonucleotide binding;transferase activity;transf…	cell part;integral to membrane;intrinsic to membrane;membrane;membrane part;plasma membrane	Probable LRR receptor-like serine/threonine-protein kinase At1g06840		0.283969	0.388933		0.37022	0.0967204	3	3	0.177652	0.848165	1.84837	0.276383	1.31299	0.934983	1.18653	0.848188	4547829760	480596544	1872522752	3625420288	2512038912	6618050560	1249554688	9344144384	6154180608	1447095552	8697876480	9726956544	2300316352	4.25184e+09	5582626560	6623976192	1	1.84837	2.4269	2.87959
Q8LBP4	AT2G28800	ALB3	Inner membrane protein ALBINO3, chloroplastic	reviewed	5 out of 5	chloroplast [GO:0009507]; chloroplast thylakoid [GO:0009534]; chloroplast thylakoid membrane [GO:0009535]; integral component of membrane [GO:0016021]; protein import into chloroplast thylakoid membrane [GO:0045038]; protein insertion into membrane [GO:0051205]; regulation of cell aging [GO:0090342]; thylakoid membrane organization [GO:0010027]	117	2016-11-30	FUNCTION: Required for the insertion of some light harvesting chlorophyll-binding proteins (LHCP) into the chloroplast thylakoid membrane. Required for the insertion of LHCB1, LHCB4.1 and LHCB5 proteins into thylakoid membrane, while it is not required for insertion of proteins PsbX, PsbW and PsbY. {ECO:0000269|PubMed:10636840, ECO:0000269|PubMed:11524428, ECO:0000269|PubMed:11891220, ECO:0000269…	biological regulation;cellular component organization;cellular component organization or biogenesis;cellular localization;cellular macromolecule localization;cellular membrane organization;cellular process;cellular protein localization;establishment of localization;establishment of localization in cell;establishment of protein localization;establishment of protein localization to chloroplast;esta…		cell part;chloroplast;chloroplast part;chloroplast thylakoid;chloroplast thylakoid membrane;cytoplasmic part;integral to membrane;intracellular membrane-bounded organelle;intracellular organelle;intracellular organelle part;intracellular part;intrinsic to membrane;membrane;membrane part;membrane-bounded organelle;organelle;organelle part;organelle subcompartment;photosynthetic membrane;plastid;pl…	Inner membrane protein ALBINO3, chloroplastic		0.637978	0.142651	+	5.38129	1.0989e-05	3	0	-0.241621	0.281663	0.852982	0.0851362	1.39587	0.0916309	0.789188	0.281679	508673504	515056896	520153024	379032416	478013600	459859168	490632032	587634432	759955648	360492576	597278592	492932544	514627808	4.38968e+08	612740704	483567904	1	0.852982	1.19065	0.939646
Q9FYL3	AT1G24490	ALB3L1	ALBINO3-like protein 1, chloroplastic (Arabidopsis thaliana envelope membrane integrase) (Protein ALBINA 4) (Ath4) (Protein ARTEMIS)	reviewed	5 out of 5	chloroplast [GO:0009507]; chloroplast thylakoid membrane [GO:0009535]; integral component of membrane [GO:0016021]; thylakoid [GO:0009579]; chloroplast organization [GO:0009658]; protein insertion into membrane [GO:0051205]; protein localization to chloroplast [GO:0072598]	108	2016-11-30	FUNCTION: Probably required for the insertion of integral membrane proteins into the chloroplast thylakoid membranes. {ECO:0000250}.	cellular component organization;cellular component organization at cellular level;cellular component organization or biogenesis;cellular component organization or biogenesis at cellular level;cellular localization;cellular macromolecule localization;cellular process;cellular protein localization;chloroplast organization;localization;localization within membrane;macromolecule localization;organell…		cell part;chloroplast part;chloroplast thylakoid membrane;cytoplasmic part;integral to membrane;intracellular organelle part;intracellular part;intrinsic to membrane;membrane;membrane part;organelle part;photosynthetic membrane;plastid part;plastid thylakoid membrane;thylakoid membrane;thylakoid part	ALBINO3-like protein 1, chloroplastic	+	1.57378	0.0193497	+	5.11642	8.93522e-06	5	0	-0.0421805	0.625928	0.960718	0.913429	1.47727	0.00300371	0.961802	0.625879	464916800	775096256	702148224	632515456	664556416	568797056	969035328	849083648	938275520	881718080	778852032	990536640	6.47387e+08	6.21956e+08	9.18798e+08	8.83702e+08	1	0.960718	1.41924	1.36503
Q8LPR9	AT1G06950	TIC110	Protein TIC110, chloroplastic (Translocon at the inner envelope membrane of chloroplasts 110) (AtTIC110)	reviewed	5 out of 5	chloroplast [GO:0009507]; chloroplast envelope [GO:0009941]; integral component of membrane [GO:0016021]; membrane [GO:0016020]; plastid [GO:0009536]; Tic complex [GO:0031897]; chloroplast organization [GO:0009658]; protein import into chloroplast stroma [GO:0045037]	78	2016-11-30	FUNCTION: Involved in protein precursor import into chloroplasts. Forms a voltage-dependent cation-selective channel at the inner envelope of chloroplasts, which specifically responds to a transit peptide. Associates with both the precursor and mature forms of the preprotein. {ECO:0000269|PubMed:12032074, ECO:0000269|PubMed:12874276, ECO:0000269|PubMed:15659100, ECO:0000269|PubMed:15829604}.	cellular component organization;cellular component organization at cellular level;cellular component organization or biogenesis;cellular component organization or biogenesis at cellular level;cellular process;chloroplast organization;establishment of localization;establishment of localization in cell;establishment of protein localization;establishment of protein localization to chloroplast;establ…		cell part;chloroplast;chloroplast envelope;chloroplast part;cytoplasmic part;envelope;integral to membrane;intracellular membrane-bounded organelle;intracellular organelle;intracellular organelle part;intracellular part;intrinsic to membrane;macromolecular complex;membrane;membrane part;membrane-bounded organelle;organelle;organelle envelope;organelle part;plastid;plastid envelope;plastid part;pr…	Protein TIC110, chloroplastic		0.315031	0.352323	+	3.81809	2.83476e-05	25	25	-0.312873	0.103573	0.760016	0.441524	1.29371	0.274771	0.745048	0.103581	5670355968	3163868928	6633464832	2332525312	4055238912	5367920640	4801644544	4989490176	5417363456	2774267136	4343241728	4213545472	5155896576	3.91856e+09	5069499392	3777018112	1	0.760016	0.983243	0.732563
Q1WIQ6	AT2G24270	ALDH11A3	NADP-dependent glyceraldehyde-3-phosphate dehydrogenase (EC 1.2.1.9) (Aldehyde dehydrogenase family 11 member A3) (Glyceraldehyde-3-phosphate dehydrogenase [NADP(+)]) (Non-phosphorylating glyceraldehyde 3-phosphate dehydrogenase) (Triosephosphate dehydrogenase)	reviewed	4 out of 5	cytoplasm [GO:0005737]; aldehyde dehydrogenase (NAD) activity [GO:0004029]; glyceraldehyde-3-phosphate dehydrogenase (NADP+) (non-phosphorylating) activity [GO:0008886]; succinate-semialdehyde dehydrogenase (NAD+) activity [GO:0004777]; succinate-semialdehyde dehydrogenase [NAD(P)+] activity [GO:0009013]	86	2017-01-18	FUNCTION: Important as a means of generating NADPH for biosynthetic reactions.		catalytic activity;glyceraldehyde-3-phosphate dehydrogenase (NADP+) (non-phosphorylating) activity;oxidoreductase activity;oxidoreductase activity, acting on the aldehyde or oxo group of donors;oxidoreductase activity, acting on the aldehyde or oxo group of donors, NAD or NADP as acceptor	cell part;cytoplasm;intracellular part	NADP-dependent glyceraldehyde-3-phosphate dehydrogenase	+	3.29556	0.00177589	+	6.99256	0	23	0	0.313405	0.00759724	0.612751	0.0309643	0.689728	0.0166708	1.36397	0.007597	14333829120	9640460288	13926137856	6663235072	8209172480	8351119872	5075800064	4962376704	5979743232	6993799680	7560959488	7293252608	1.26335e+10	7741175808	5.33931e+09	7282670592	1	0.612751	0.422632	0.576458
Q9LMJ7	AT1G07040	F10K1	At1g07040 (Expressed protein) (F10K1.25 protein) (Putative uncharacterized protein At1g07040) (Uncharacterized protein)	unreviewed	1 out of 5		99	2017-01-18						+	4.0987	0.000703583	+	3.2654	7.26832e-05	11	11	-0.207454	0.320886	2.08462	0.0178122	2.45563	0.00997974	0.819441	0.320876	1521600384	1169020928	1500005120	2271281920	2571872768	3892692480	5808681984	7052762624	8590564352	4551944192	5548137472	7478568960	1.39688e+09	2911949056	7.15067e+09	5859550208	1	2.08462	5.11905	4.19475
Q0WSF1	AT3G66658	ALDH22A1	Aldehyde dehydrogenase 22A1 (EC 1.2.1.3) (Novel aldehyde dehydrogenase family 22 member A1)	reviewed	3 out of 5	endoplasmic reticulum [GO:0005783]; extracellular region [GO:0005576]; aldehyde dehydrogenase (NAD) activity [GO:0004029]	81	2016-11-30			aldehyde dehydrogenase (NAD) activity;catalytic activity;oxidoreductase activity;oxidoreductase activity, acting on the aldehyde or oxo group of donors;oxidoreductase activity, acting on the aldehyde or oxo group of donors, NAD or NADP as acceptor	cell part;cytoplasmic part;endoplasmic reticulum;extracellular region;intracellular membrane-bounded organelle;intracellular organelle;intracellular part;membrane-bounded organelle;organelle	Aldehyde dehydrogenase 22A1		0.996575	0.0614676	+	5.37093	1.08696e-05	3	0	-0.0654187	0.667644	0.875807	0.317066	1.4325	0.0801985	0.926705	0.667708	97376592	121268600	124986368	115119760	85163008	100672176	127462512	180754560	122900056	119861856	151547424	128109288	1.14544e+08	1.00318e+08	1.43706e+08	133172856	1	0.875807	1.25459	1.16264
Q9MB58	AT1G07110	FKFBP	6-phosphofructo-2-kinase/fructose-2,6-bisphosphatase (6PF-2-K/Fru-2,6-P2ase) (AtF2KP) (PFK/FBPase) [Includes: 6-phosphofructo-2-kinase (EC 2.7.1.105); Fructose-2,6-bisphosphatase (EC 3.1.3.46)]	reviewed	5 out of 5	cytosol [GO:0005829]; plasma membrane [GO:0005886]; 6-phosphofructo-2-kinase activity [GO:0003873]; ATP binding [GO:0005524]; fructose-2,6-bisphosphate 2-phosphatase activity [GO:0004331]; starch binding [GO:2001070]; fructose 2,6-bisphosphate metabolic process [GO:0006003]; fructose 6-phosphate metabolic process [GO:0006002]; fructose metabolic process [GO:0006000]; regulation of carbon utilizat…	106	2016-11-30	FUNCTION: Synthesis and degradation of fructose 2,6-bisphosphate. Regulates carbon partitioning between sucrose versus starch during the diurnal cycle. {ECO:0000269|PubMed:10899575, ECO:0000269|PubMed:11402203, ECO:0000269|PubMed:14871307}.	alcohol metabolic process;biological regulation;carbohydrate metabolic process;cellular carbohydrate metabolic process;cellular metabolic process;cellular process;fructose 2,6-bisphosphate metabolic process;fructose 6-phosphate metabolic process;fructose metabolic process;hexose metabolic process;metabolic process;monosaccharide metabolic process;primary metabolic process;regulation of biological…	6-phosphofructo-2-kinase activity;adenyl nucleotide binding;adenyl ribonucleotide binding;ATP binding;binding;carbohydrate binding;carbohydrate kinase activity;carbohydrate phosphatase activity;catalytic activity;fructose-2,6-bisphosphate 2-phosphatase activity;hydrolase activity;hydrolase activity, acting on ester bonds;kinase activity;nucleotide binding;pattern binding;phosphatase activity;phos…	cell part;cytoplasmic part;cytosol;intracellular part;membrane;plasma membrane	6-phosphofructo-2-kinase;6-phosphofructo-2-kinase/fructose-2,6-bisphosphatase;Fructose-2,6-bisphosphatase		0.337941	0.328606	+	4.38488	7.75946e-06	10	8	0.101085	0.638181	0.742267	0.179233	1.0765	0.627085	1.14316	0.638178	2179562240	1604209536	1821428992	954670016	1521978496	1683906304	1362511488	1690845952	1425475072	1354396416	2394047232	1371598848	1868400256	1.38685e+09	1.49294e+09	1706680832	1	0.742267	0.799049	0.913445
Q9LMK7	AT1G07140	RANBP1A	Ran-binding protein 1 homolog a (Ran-binding protein siRanBP)	reviewed	3 out of 5	cytoplasm [GO:0005737]; nuclear pore [GO:0005643]; nucleus [GO:0005634]; Ran GTPase binding [GO:0008536]; G1/S transition of mitotic cell cycle [GO:0000082]; mRNA transport [GO:0051028]; positive regulation of GTPase activity [GO:0043547]; protein import into nucleus [GO:0006606]; RNA export from nucleus [GO:0006405]; spindle organization [GO:0007051]; ubiquitin-dependent protein catabolic proces…	105	2017-01-18		establishment of localization;establishment of localization in cell;establishment of protein localization;establishment of RNA localization;intracellular transport;mRNA transport;nucleic acid transport;nucleobase-containing compound transport;protein transport;RNA transport;transport		cell part;intracellular organelle part;intracellular part;macromolecular complex;membrane part;nuclear part;nuclear pore;organelle part;pore complex;protein complex	Ran-binding protein 1 homolog a	+	1.65216	0.0170864	+	3.22129	7.26623e-05	12	10	0.353739	0.198278	2.25218	0.0222325	0.697938	0.208327	1.40794	0.1983	472916320	782459136	642169728	1598444416	994060480	1681114496	829939392	781129216	1371652736	1179732992	1191111936	1828653184	6.32515e+08	1.42454e+09	994240448	1399832704	1	2.25218	1.57188	2.21312
Q8GWA1	AT1G07180	NDA1	Internal alternative NAD(P)H-ubiquinone oxidoreductase A1, mitochondrial (EC 1.6.5.9) (Internal alternative NADH dehydrogenase NDA1) (Internal non-phosphorylating NAD(P)H dehydrogenase 1) (AtNDI1) (NADH:ubiquinone reductase (non-electrogenic) NDA1)	reviewed	5 out of 5	intrinsic component of mitochondrial inner membrane [GO:0031304]; mitochondrial matrix [GO:0005759]; mitochondrion [GO:0005739]; peroxisome [GO:0005777]; NADH dehydrogenase activity [GO:0003954]; NADPH dehydrogenase activity [GO:0003959]; cellular response to light stimulus [GO:0071482]; oxidation-reduction process [GO:0055114]	108	2016-11-30	FUNCTION: Alternative NADH-ubiquinone oxidoreductase which catalyzes the oxidation of mitochondrial NADH does not translocate protons across the inner mitochondrial membrane. {ECO:0000250}.	cellular metabolic process;cellular process;cellular response to abiotic stimulus;cellular response to light stimulus;cellular response to radiation;cellular response to stimulus;electron transport chain;generation of precursor metabolites and energy;metabolic process;oxidation-reduction process;response to abiotic stimulus;response to light stimulus;response to radiation;response to stimulus	binding;catalytic activity;coenzyme binding;cofactor binding;flavin adenine dinucleotide binding;NADH dehydrogenase (quinone) activity;NADH dehydrogenase (ubiquinone) activity;NADH dehydrogenase activity;NADPH dehydrogenase activity;oxidoreductase activity;oxidoreductase activity, acting on NADH or NADPH;oxidoreductase activity, acting on NADH or NADPH, quinone or similar compound as acceptor	cell part;cytoplasmic part;intracellular membrane-bounded organelle;intracellular organelle;intracellular organelle lumen;intracellular organelle part;intracellular part;intrinsic to membrane;intrinsic to mitochondrial inner membrane;intrinsic to organelle membrane;membrane part;membrane-bounded organelle;membrane-enclosed lumen;microbody;mitochondrial matrix;mitochondrial membrane part;mitochond…	Internal alternative NAD(P)H-ubiquinone oxidoreductase A1, mitochondrial	+	1.57105	0.0194692	+	2.69309	0.000172808	2	2	0.324069	0.74961	0.209332	0.0269121	0.455179	0.366227	1.08169	0.749617	73965384	54731384	87375480	6121053	7386918	31722760	6462456	13188382	937261	2107669	8884882	11277360	7.20241e+07	1.50769e+07	6.8627e+06	7.4233e+06	1	0.209332	0.0952834	0.103067
Q8L7Y9	AT1G07230	NPC1	Non-specific phospholipase C1 (EC 3.1.-.-)	reviewed	2 out of 5	extracellular region [GO:0005576]; acid phosphatase activity [GO:0003993]; phospholipid catabolic process [GO:0009395]	79	2016-11-30			catalytic activity;hydrolase activity;hydrolase activity, acting on ester bonds	extracellular region	Non-specific phospholipase C1		0.482809	0.21557	+	1.61417	0.00181506	1	1	-1.11467	0.461971	1.52436	0.277372	0.791735	0.413043	0.386713	0.461977	21008934	15681767	19024454	15751739	39795336	29382790	54124800	3795856	9321278	10087502	432791	15483061	1.85717e+07	28309955	22413978	8.66778e+06	1	1.52436	1.20689	0.46672
Q70E96	AT4G36250	ALDH3F1	Aldehyde dehydrogenase family 3 member F1 (EC 1.2.1.3)	reviewed	3 out of 5	endoplasmic reticulum [GO:0005783]; membrane [GO:0016020]; 3-chloroallyl aldehyde dehydrogenase activity [GO:0004028]; aldehyde dehydrogenase (NAD) activity [GO:0004029]; aldehyde dehydrogenase [NAD(P)+] activity [GO:0004030]; cellular aldehyde metabolic process [GO:0006081]	97	2016-11-30		cellular aldehyde metabolic process;cellular metabolic process;cellular process;metabolic process	3-chloroallyl aldehyde dehydrogenase activity;aldehyde dehydrogenase (NAD) activity;aldehyde dehydrogenase [NAD(P)+] activity;catalytic activity;oxidoreductase activity;oxidoreductase activity, acting on the aldehyde or oxo group of donors;oxidoreductase activity, acting on the aldehyde or oxo group of donors, NAD or NADP as acceptor	cell part;cytoplasmic part;endoplasmic reticulum;intracellular membrane-bounded organelle;intracellular organelle;intracellular part;membrane;membrane-bounded organelle;organelle	Aldehyde dehydrogenase family 3 member F1		1.06711	0.0527916	+	6.17145	6.87285e-06	7	0	0.0636115	0.699798	0.749739	0.0364824	0.948434	0.692461	1.04799	0.699796	845388096	988472256	821179904	726150336	693936960	570501120	591574144	802097024	494271200	711379008	584346304	682826176	8.85013e+08	663529472	6.29314e+08	6.59517e+08	1	0.749739	0.711079	0.745206
Q0WM29	AT2G14170	ALDH6B2	Methylmalonate-semialdehyde dehydrogenase [acylating], mitochondrial (MM-ALDH) (MMSDH) (Malonate-semialdehyde dehydrogenase [acylating]) (EC 1.2.1.27) (Aldehyde dehydrogenase family 6 member B2)	reviewed	4 out of 5	mitochondrion [GO:0005739]; aldehyde dehydrogenase (NAD) activity [GO:0004029]; copper ion binding [GO:0005507]; malonate-semialdehyde dehydrogenase (acetylating) activity [GO:0018478]; methylmalonate-semialdehyde dehydrogenase (acylating) activity [GO:0004491]; response to oxidative stress [GO:0006979]	81	2016-11-30		response to chemical stimulus;response to oxidative stress;response to stimulus;response to stress	aldehyde dehydrogenase (NAD) activity;binding;catalytic activity;cation binding;copper ion binding;ion binding;malonate-semialdehyde dehydrogenase (acetylating) activity;metal ion binding;methylmalonate-semialdehyde dehydrogenase (acylating) activity;oxidoreductase activity;oxidoreductase activity, acting on the aldehyde or oxo group of donors;oxidoreductase activity, acting on the aldehyde or ox…	cell part;cytoplasmic part;intracellular membrane-bounded organelle;intracellular organelle;intracellular part;membrane-bounded organelle;mitochondrion;organelle	Methylmalonate-semialdehyde dehydrogenase [acylating], mitochondrial	+	2.8757	0.00297143	+	5.19627	9.42655e-06	10	0	-0.30108	0.0837147	1.32633	0.0846108	1.68836	0.0169465	0.741648	0.08371	2608486144	3236061440	2743225088	3161384960	4501295104	3727571712	5854687232	7558354944	5817833472	3976169472	4681433088	5604936704	2.86259e+09	3796750592	6.41029e+09	4.75418e+09	1	1.32633	2.23933	1.6608
Q8H166	AT5G60360	ALEU	Thiol protease aleurain (AtALEU) (EC 3.4.22.16) (Senescence-associated gene product 2)	reviewed	5 out of 5	extracellular space [GO:0005615]; lysosome [GO:0005764]; cysteine-type endopeptidase activity [GO:0004197]; immune response [GO:0006955]; proteolysis involved in cellular protein catabolic process [GO:0051603]	97	2016-11-30	FUNCTION: May play a role in proteolysis leading to mobilization of nitrogen during senescence and starvation.		catalytic activity;cysteine-type peptidase activity;hydrolase activity;peptidase activity;peptidase activity, acting on L-amino acid peptides	cell part;cytoplasmic part;intracellular membrane-bounded organelle;intracellular organelle;intracellular part;membrane-bounded organelle;organelle;vacuole	Thiol protease aleurain	+	4.09704	0.000701299	+	0.729524	0.0221036	11	0	0.732129	0.0112335	1.84603	0.0495153	1.60204	0.104987	2.04617	0.0112329	9623179264	6494216704	7518775808	11586403328	11933250560	20113504256	18216181760	21672839168	30012831744	54192074752	47038889984	41800114176	7.87872e+09	14544386048	2.33006e+10	47677026304	1	1.84603	2.95741	6.05136
Q9LNV5	AT1G07360	At1g07360	Zinc finger CCCH domain-containing protein 4 (AtC3H4)	reviewed	3 out of 5	nucleus [GO:0005634]; Prp19 complex [GO:0000974]; U2-type catalytic step 1 spliceosome [GO:0071006]; U2-type catalytic step 2 spliceosome [GO:0071007]; DNA binding [GO:0003677]; metal ion binding [GO:0046872]; mRNA binding [GO:0003729]; nucleotide binding [GO:0000166]; pre-mRNA binding [GO:0036002]; U6 snRNA binding [GO:0017070]; defense response to bacterium [GO:0042742]; spliceosomal snRNP asse…	103	2017-01-18		defense response;defense response to bacterium;multi-organism process;response to bacterium;response to biotic stimulus;response to other organism;response to stimulus;response to stress	binding;cation binding;DNA binding;ion binding;metal ion binding;nucleic acid binding;nucleotide binding;RNA binding	cell part;intracellular membrane-bounded organelle;intracellular organelle;intracellular part;membrane-bounded organelle;nucleus;organelle	Zinc finger CCCH domain-containing protein 4		0.848784	0.0855824	+	4.00317	2.11554e-05	6	4	-0.225152	0.353041	1.42848	0.121721	1.19722	0.475072	0.785759	0.353032	159570976	283745920	216295072	275525440	374982048	291736544	266120000	491490688	370464096	248096400	269534848	368763936	219870656	314081344	376024928	2.95465e+08	1	1.42848	1.71021	1.34381
P0DKI3	AT1G07440	At1g07440	Tropinone reductase homolog At1g07440 (EC 1.1.1.-)	reviewed	2 out of 5	oxidoreductase activity [GO:0016491]	17	2016-11-30			catalytic activity;oxidoreductase activity		Tropinone reductase homolog At1g07440		0.716455	0.11725	+	1.95278	0.000764342	10	2	-1.23064	0.0888965	1.80048	0.247188	0.731598	0.459852	0.355526	0.0888976	148160304	72737944	994782528	1038809600	399902784	750099264	606516992	613724288	381089056	53082728	262207888	254024384	4.05227e+08	7.29604e+08	5.33777e+08	1.89772e+08	1	1.80048	1.31723	0.46831
Q8VZI8	AT1G07510	FTSH10	ATP-dependent zinc metalloprotease FTSH 10, mitochondrial (AtFTSH10) (EC 3.4.24.-)	reviewed	5 out of 5	chloroplast thylakoid membrane [GO:0009535]; integral component of membrane [GO:0016021]; mitochondrial inner membrane [GO:0005743]; mitochondrion [GO:0005739]; plastid [GO:0009536]; ATP binding [GO:0005524]; ATP-dependent peptidase activity [GO:0004176]; metalloendopeptidase activity [GO:0004222]; metallopeptidase activity [GO:0008237]; zinc ion binding [GO:0008270]; cristae formation [GO:004240…	118	2016-11-30	FUNCTION: Probable ATP-dependent zinc metallopeptidase. Involved in the assembly and/or stability of the complexes I and V of the mitochondrial oxidative phosphorylation system. {ECO:0000269|Ref.9}.		adenyl nucleotide binding;adenyl ribonucleotide binding;ATP binding;binding;catalytic activity;cation binding;endopeptidase activity;hydrolase activity;ion binding;metal ion binding;metalloendopeptidase activity;metallopeptidase activity;nucleotide binding;peptidase activity;peptidase activity, acting on L-amino acid peptides;purine nucleotide binding;purine ribonucleoside triphosphate binding;pu…	cell part;chloroplast part;chloroplast thylakoid membrane;cytoplasmic part;integral to membrane;intracellular membrane-bounded organelle;intracellular organelle;intracellular organelle part;intracellular part;intrinsic to membrane;membrane;membrane part;membrane-bounded organelle;mitochondrial inner membrane;mitochondrial membrane;mitochondrial part;mitochondrion;organelle;organelle inner membran…	ATP-dependent zinc metalloprotease FTSH 10, mitochondrial		0.255035	0.426317	+	3.36326	5.77527e-05	1	1	0.110495	0.698947	0.700175	0.320031	0.982067	0.948902	1.05387	0.698981	63702764	32957802	62868720	22611854	36829616	52256992	21448020	51825220	36422080	42678356	33608712	39317060	5.31764e+07	3.72328e+07	3.65651e+07	3.85347e+07	1	0.700175	0.687619	0.724658
Q84VX3	AT5G11030	ALF4	Aberrant root formation protein 4	reviewed	3 out of 5	nucleus [GO:0005634]; ubiquitin-protein transferase inhibitor activity [GO:0055105]; multicellular organism development [GO:0007275]	91	2017-01-18	FUNCTION: Required for the initiation of lateral roots independent from auxin signaling. May function in maintaining the pericycle in the mitotically competent state needed for lateral root formation. {ECO:0000269|PubMed:14731255}.	developmental process;multicellular organismal development;multicellular organismal process		cell part;intracellular membrane-bounded organelle;intracellular organelle;intracellular part;membrane-bounded organelle;nucleus;organelle	Aberrant root formation protein 4	+	1.12086	0.0469202	+	2.03416	0.000630849	5	0	0.152559	0.431679	1.48615	0.39483	1.26708	0.347554	1.19308	0.431689	141694256	90984752	166022736	110249952	169717024	312563168	248066208	229245024	273468960	210337680	367118720	318283072	1.32901e+08	197510048	250260064	298579824	1	1.48615	1.88306	2.24664
Q9XEE9	AT2G40190	ALG11	GDP-Man:Man(3)GlcNAc(2)-PP-Dol alpha-1,2-mannosyltransferase (EC 2.4.1.131) (Alpha-1,2-mannosyltransferase ALG11) (Asparagine-linked glycosylation protein 11) (Protein LEAF WILTING 3)	reviewed	5 out of 5	endoplasmic reticulum [GO:0005783]; endoplasmic reticulum membrane [GO:0005789]; integral component of membrane [GO:0016021]; GDP-Man:Man3GlcNAc2-PP-Dol alpha-1,2-mannosyltransferase activity [GO:0004377]; oligosaccharide-lipid intermediate biosynthetic process [GO:0006490]; plant-type cell wall biogenesis [GO:0009832]; protein N-linked glycosylation [GO:0006487]; response to abscisic acid [GO:00…	80	2016-11-30	FUNCTION: Required for N-linked oligosaccharide assembly. Has a role in the last step of the synthesis of the Man(5)GlcNAc(2)-PP-dolichol core oligosaccharide on the cytoplasmic face of the endoplasmic reticulum. {ECO:0000269|PubMed:19732381}.	carbohydrate metabolic process;cell wall biogenesis;cell wall organization or biogenesis;cellular carbohydrate metabolic process;cellular cell wall organization or biogenesis;cellular component biogenesis;cellular component biogenesis at cellular level;cellular component organization or biogenesis;cellular component organization or biogenesis at cellular level;cellular lipid metabolic process;cel…	alpha-1,2-mannosyltransferase activity;catalytic activity;glycolipid 2-alpha-mannosyltransferase activity;glycolipid mannosyltransferase activity;mannosyltransferase activity;transferase activity;transferase activity, transferring glycosyl groups;transferase activity, transferring hexosyl groups	cell part;cytoplasmic part;endoplasmic reticulum;endoplasmic reticulum membrane;endoplasmic reticulum part;integral to membrane;intracellular membrane-bounded organelle;intracellular organelle;intracellular organelle part;intracellular part;intrinsic to membrane;membrane;membrane part;membrane-bounded organelle;organelle;organelle membrane;organelle part	GDP-Man:Man(3)GlcNAc(2)-PP-Dol alpha-1,2-mannosyltransferase		0.942858	0.0691586	+	5.32628	1.0453e-05	1	0	-0.431189	0.0673176	0.8771	0.51013	1.09752	0.496484	0.66496	0.0673184	29892822	30977522	44385520	27631322	25327034	39361572	35962172	35183916	30177326	16154566	22856444	28365018	35085288	3.07733e+07	3.37745e+07	22458676	1	0.8771	0.962639	0.640117
Q9C5C5	AT1G07700	At1g07700	Thioredoxin-like 4, chloroplastic (Lilium-type thioredoxin 3)	reviewed	4 out of 5	chloroplast [GO:0009507]; chloroplast stroma [GO:0009570]; cytoplasm [GO:0005737]; oxidoreductase activity, acting on a sulfur group of donors, disulfide as acceptor [GO:0016671]; protein disulfide oxidoreductase activity [GO:0015035]; protein-disulfide reductase activity [GO:0047134]; thioredoxin-disulfide reductase activity [GO:0004791]; cell redox homeostasis [GO:0045454]; cellular response to…	103	2017-01-18	FUNCTION: Probable thiol-disulfide oxidoreductase that may participate in various redox reactions.	biological regulation;cell redox homeostasis;cellular homeostasis;cellular process;glycerol ether metabolic process;homeostatic process;metabolic process;organic ether metabolic process;regulation of biological process;regulation of biological quality;regulation of cellular process;small molecule metabolic process	catalytic activity;disulfide oxidoreductase activity;oxidoreductase activity;oxidoreductase activity, acting on a sulfur group of donors;protein disulfide oxidoreductase activity	cell part;chloroplast;chloroplast part;chloroplast stroma;cytoplasmic part;intracellular membrane-bounded organelle;intracellular organelle;intracellular organelle part;intracellular part;membrane-bounded organelle;organelle;organelle part;plastid;plastid part;plastid stroma	Thioredoxin-like 4, chloroplastic		0.321998	0.345001	+	5.24667	9.90917e-06	5	5	0.165086	0.215213	0.944576	0.632241	1.03171	0.751564	1.18967	0.215215	2871483904	2876160768	2661384192	2239298048	2178415872	3525249536	2575304704	2657679104	2961831424	2613905408	3612730368	3522525440	2.80301e+09	2.64765e+09	2.73161e+09	3.24972e+09	1	0.944576	0.974526	1.15937
Q8L773	AT5G59950	ALY1	THO complex subunit 4A (ALYREF homolog 1) (AtALY1)	reviewed	4 out of 5	nucleolus [GO:0005730]; nucleoplasm [GO:0005654]; nucleotide binding [GO:0000166]; RNA binding [GO:0003723]; mRNA transport [GO:0051028]	112	2016-11-30	FUNCTION: Export adapter involved in nuclear export of spliced and unspliced mRNA. {ECO:0000250}.	establishment of localization;establishment of RNA localization;mRNA transport;nucleic acid transport;nucleobase-containing compound transport;RNA transport;transport	binding;nucleic acid binding;nucleotide binding;RNA binding	cell part;intracellular non-membrane-bounded organelle;intracellular organelle;intracellular organelle part;intracellular part;non-membrane-bounded organelle;nuclear part;nucleolus;nucleoplasm;organelle;organelle part	THO complex subunit 4A	+	1.12091	0.0469256	+	5.13686	9.09091e-06	4	0	-0.0924683	0.561139	1.27258	0.142801	1.20771	0.374537	0.895776	0.561139	288998112	302718400	260702560	284771424	424426336	375575296	439602016	538460096	332034048	367058464	384321984	422171648	2.8414e+08	3.61591e+08	436698720	391184032	1	1.27258	1.53692	1.37673
Q6NQ72	AT5G37720	ALY4	THO complex subunit 4D (ALYREF homolog 4) (AtALY4)	reviewed	5 out of 5	nucleolus [GO:0005730]; nucleoplasm [GO:0005654]; mRNA binding [GO:0003729]; nucleotide binding [GO:0000166]; mRNA transport [GO:0051028]	109	2017-01-18	FUNCTION: Export adapter involved in nuclear export of spliced and unspliced mRNA. {ECO:0000269|PubMed:11432957}.	establishment of localization;establishment of RNA localization;mRNA transport;nucleic acid transport;nucleobase-containing compound transport;RNA transport;transport	binding;nucleic acid binding;nucleotide binding;RNA binding	cell part;intracellular non-membrane-bounded organelle;intracellular organelle;intracellular organelle part;intracellular part;non-membrane-bounded organelle;nuclear part;nucleolus;nucleoplasm;organelle;organelle part	THO complex subunit 4D	+	1.43651	0.0249682	+	5.35104	1.06857e-05	3	0	-0.425938	0.0699502	1.07717	0.581925	1.53401	0.0770673	0.644911	0.0699469	344490720	346626048	405784512	334330272	469116768	378104768	550699520	781866240	479944992	329292128	456885152	382730240	365633760	3.93851e+08	6.0417e+08	389635840	1	1.07717	1.65239	1.06565
P92939	AT1G07810	ECA1	Calcium-transporting ATPase 1, endoplasmic reticulum-type (EC 3.6.3.8)	reviewed	5 out of 5	endoplasmic reticulum [GO:0005783]; endoplasmic reticulum membrane [GO:0005789]; integral component of endoplasmic reticulum membrane [GO:0030176]; integral component of plasma membrane [GO:0005887]; plasma membrane [GO:0005886]; vacuolar membrane [GO:0005774]; ATP binding [GO:0005524]; calcium-transporting ATPase activity [GO:0005388]; metal ion binding [GO:0046872]; calcium ion transport [GO:00…	145	2016-11-30	FUNCTION: This magnesium-dependent enzyme catalyzes the hydrolysis of ATP coupled with the translocation of calcium from the cytosol to the endoplasmic reticulum lumen. Also regulate manganese ion homeostasis by pumping it into endomembrane compartments. Can also transport zinc.	calcium ion transmembrane transport;calcium ion transport;cation transport;cellular process;divalent inorganic cation transport;divalent metal ion transport;establishment of localization;ion transmembrane transport;ion transport;metal ion transport;response to cadmium ion;response to chemical stimulus;response to inorganic substance;response to manganese ion;response to metal ion;response to stim…	active transmembrane transporter activity;adenyl nucleotide binding;adenyl ribonucleotide binding;ATP binding;ATPase activity;ATPase activity, coupled;ATPase activity, coupled to movement of substances;ATPase activity, coupled to transmembrane movement of ions;ATPase activity, coupled to transmembrane movement of ions, phosphorylative mechanism;ATPase activity, coupled to transmembrane movement o…	cell part;cytoplasmic part;endoplasmic reticulum;endoplasmic reticulum membrane;endoplasmic reticulum part;integral to endoplasmic reticulum membrane;integral to membrane;integral to organelle membrane;intracellular membrane-bounded organelle;intracellular organelle;intracellular organelle part;intracellular part;intrinsic to endoplasmic reticulum membrane;intrinsic to membrane;intrinsic to organ…	Calcium-transporting ATPase 1, endoplasmic reticulum-type	+	5.18819	0.000112676	+	2.14648	0.000491898	20	6	0.428822	0.0472264	1.67333	0.0437995	2.78733	0.00682416	1.51843	0.0472282	139678656	147101840	177947792	209888112	343138048	224617584	614997952	632958080	919592256	1001084288	1015401792	1274773632	1.54909e+08	2.59215e+08	722516096	1.09709e+09	1	1.67333	4.66412	7.08212
Q9SE45	AT2G38760	ANN3	Annexin D3 (AnnAt3)	reviewed	3 out of 5	vacuole [GO:0005773]; calcium ion binding [GO:0005509]; calcium-dependent phospholipid binding [GO:0005544]; response to cold [GO:0009409]; response to heat [GO:0009408]; response to salt stress [GO:0009651]; response to water deprivation [GO:0009414]	93	2016-11-30		response to abiotic stimulus;response to chemical stimulus;response to cold;response to heat;response to osmotic stress;response to salt stress;response to stimulus;response to stress;response to temperature stimulus;response to water;response to water deprivation	binding;calcium ion binding;calcium-dependent phospholipid binding;cation binding;ion binding;lipid binding;metal ion binding;phospholipid binding	cell part;cytoplasmic part;intracellular membrane-bounded organelle;intracellular organelle;intracellular part;membrane-bounded organelle;organelle;vacuole	Annexin D3		0.166625	0.57331	+	4.23896	1.2624e-05	3	0	-0.0971384	0.718948	0.774727	0.270993	1.08905	0.371049	0.965805	0.718919	93991752	66504460	116009000	73463960	81282496	59469556	77421920	79547784	76322728	69652872	45966628	109695552	92168404	7.14053e+07	77764144	7.5105e+07	1	0.774727	0.843718	0.814867
Q9LS03	AT3G25760	AOC1	Allene oxide cyclase 1, chloroplastic (EC 5.3.99.6) (Early-responsive to dehydration 12 protein)	reviewed	4 out of 5	chloroplast [GO:0009507]; chloroplast envelope [GO:0009941]; chloroplast thylakoid membrane [GO:0009535]; allene-oxide cyclase activity [GO:0046423]; jasmonic acid biosynthetic process [GO:0009695]	98	2016-11-30	FUNCTION: Involved in the production of 12-oxo-phytodienoic acid (OPDA), a precursor of jasmonic acid.	biosynthetic process;carboxylic acid biosynthetic process;carboxylic acid metabolic process;cellular biosynthetic process;cellular ketone metabolic process;cellular lipid metabolic process;cellular metabolic process;cellular process;fatty acid biosynthetic process;fatty acid metabolic process;jasmonic acid biosynthetic process;jasmonic acid metabolic process;lipid biosynthetic process;lipid metab…	allene-oxide cyclase activity;catalytic activity;cyclase activity;intramolecular oxidoreductase activity;isomerase activity	cell part;chloroplast;chloroplast envelope;chloroplast part;chloroplast thylakoid membrane;cytoplasmic part;envelope;intracellular membrane-bounded organelle;intracellular organelle;intracellular organelle part;intracellular part;membrane;membrane-bounded organelle;organelle;organelle envelope;organelle part;photosynthetic membrane;plastid;plastid envelope;plastid part;plastid thylakoid membrane;…	Allene oxide cyclase 1, chloroplastic		0.507886	0.201203	+	4.05395	1.66945e-05	6	0	-0.283163	0.211966	0.834774	0.462015	1.54736	0.167678	0.729691	0.211979	27191132160	16128517120	20709130240	24725377024	15070573568	13653641216	37814288384	24558979072	20332384256	19817195520	18463559680	22068811776	2.13429e+10	1.78165e+10	2.75686e+10	2.01165e+10	1	0.834774	1.29169	0.942538
Q8GYD1	AT1G07960	PDIL5	Protein disulfide-isomerase 5-1 (AtPDIL5-1) (Protein disulfide-isomerase 6-1) (AtPDIL6-1)	reviewed	3 out of 5	endoplasmic reticulum [GO:0005783]; protein disulfide isomerase activity [GO:0003756]; cell redox homeostasis [GO:0045454]; protein folding [GO:0006457]; response to endoplasmic reticulum stress [GO:0034976]	89	2017-01-18	FUNCTION: Acts as a protein-folding catalyst that interacts with nascent polypeptides to catalyze the formation, isomerization, and reduction or oxidation of disulfide bonds. {ECO:0000250}.	biological regulation;cell redox homeostasis;cellular homeostasis;cellular macromolecule metabolic process;cellular metabolic process;cellular process;cellular protein metabolic process;cellular response to stimulus;cellular response to stress;homeostatic process;macromolecule metabolic process;metabolic process;primary metabolic process;protein folding;protein metabolic process;regulation of bio…	catalytic activity;intramolecular oxidoreductase activity;intramolecular oxidoreductase activity, interconverting keto- and enol-groups;intramolecular oxidoreductase activity, transposing S-S bonds;isomerase activity;protein disulfide isomerase activity	cell part;cytoplasmic part;endoplasmic reticulum;intracellular membrane-bounded organelle;intracellular organelle;intracellular part;membrane-bounded organelle;organelle	Protein disulfide-isomerase 5-1	+	2.14071	0.00761215	+	3.1496	7.91618e-05	1	1	0.363586	0.079074	1.62396	0.0655615	1.03986	0.814215	1.43968	0.0790706	67993664	125714584	80179464	123490576	161151728	160140176	125893680	183035472	153584112	267696816	215949248	182224928	91295904	1.48261e+08	154171088	2.21957e+08	1	1.62396	1.6887	2.43118
Q9LS01	AT3G25780	AOC3	Allene oxide cyclase 3, chloroplastic (EC 5.3.99.6)	reviewed	4 out of 5	chloroplast [GO:0009507]; membrane [GO:0016020]; plasma membrane [GO:0005886]; vacuolar membrane [GO:0005774]; allene-oxide cyclase activity [GO:0046423]; jasmonic acid biosynthetic process [GO:0009695]; response to fungus [GO:0009620]; response to salt stress [GO:0009651]	92	2016-11-30	FUNCTION: Involved in the production of 12-oxo-phytodienoic acid (OPDA), a precursor of jasmonic acid.	biosynthetic process;carboxylic acid biosynthetic process;carboxylic acid metabolic process;cellular biosynthetic process;cellular ketone metabolic process;cellular lipid metabolic process;cellular metabolic process;cellular process;fatty acid biosynthetic process;fatty acid metabolic process;jasmonic acid biosynthetic process;jasmonic acid metabolic process;lipid biosynthetic process;lipid metab…	allene-oxide cyclase activity;catalytic activity;cyclase activity;intramolecular oxidoreductase activity;isomerase activity	cell part;chloroplast;cytoplasmic part;intracellular membrane-bounded organelle;intracellular organelle;intracellular organelle part;intracellular part;membrane;membrane-bounded organelle;organelle;organelle membrane;organelle part;plasma membrane;plastid;vacuolar membrane;vacuolar part	Allene oxide cyclase 3, chloroplastic	+	2.89596	0.00290732	+	2.00961	0.000670834	3	0	0.13172	0.678472	1.73861	0.00947239	2.04839	0.111066	1.04475	0.678485	948741952	1015824192	1049937088	1380338176	1907646208	1953067776	2880675328	2125846656	5729174528	3751980032	3517686528	3946450688	1.00483e+09	1.74702e+09	3578565504	3.73871e+09	1	1.73861	3.56135	3.72072
Q8LEE7	AT1G32350	AOX3	Ubiquinol oxidase 3, mitochondrial (EC 1.10.3.11) (Alternative oxidase 3)	reviewed	4 out of 5	integral component of membrane [GO:0016021]; mitochondrial inner membrane [GO:0005743]; respiratory chain [GO:0070469]; alternative oxidase activity [GO:0009916]; metal ion binding [GO:0046872]	88	2016-11-30	FUNCTION: Catalyzes the cyanide-resistant oxidation of ubiquinol and the reduction of molecular oxygen to water, but does not translocate protons and consequently is not linked to oxidative phosphorylation. May increase respiration when the cytochrome respiratory pathway is restricted, or in response to low temperatures (By similarity). {ECO:0000250}.		alternative oxidase activity;binding;catalytic activity;cation binding;ion binding;metal ion binding;oxidoreductase activity;oxidoreductase activity, acting on diphenols and related substances as donors;oxidoreductase activity, acting on diphenols and related substances as donors, oxygen as acceptor	cell part;cytoplasmic part;integral to membrane;intracellular organelle part;intracellular part;intrinsic to membrane;membrane;membrane part;mitochondrial inner membrane;mitochondrial membrane;mitochondrial part;organelle inner membrane;organelle membrane;organelle part;respiratory chain	Ubiquinol oxidase 3, mitochondrial	+	3.79371	0.00107657	+	2.37606	0.000316109	7	0	0.031311	0.89008	6.28237	0.0258491	2.75736	0.0730133	0.990677	0.890107	192313648	100915848	154428704	459687424	520558144	1832109440	1626553088	2994075648	3134040832	2520231168	2483539200	2678600448	149219400	9.37452e+08	2584889856	2560790272	1	6.28237	17.3227	17.1612
O23140	AT5G46630	AP2M	AP-2 complex subunit mu (Adaptor protein complex AP-2 subunit mu) (Adaptor protein-2 mu-adaptin) (Adaptor-related protein complex 2 subunit mu) (At-muA-Ad) (Clathrin assembly protein complex 2 mu medium chain) (Mu2-adaptin) (Protein AP47/50) (AtAP47/50)	reviewed	4 out of 5	clathrin adaptor complex [GO:0030131]; clathrin-coated pit [GO:0005905]; Golgi apparatus [GO:0005794]; plasma membrane [GO:0005886]; lipid binding [GO:0008289]; endocytosis [GO:0006897]; intracellular protein transport [GO:0006886]	102	2016-11-30	FUNCTION: Subunit of the adaptor protein complex 2 (AP-2). Adaptor protein complexes function in protein transport via transport vesicles in different membrane traffic pathways. Adaptor protein complexes are vesicle coat components and appear to be involved in cargo selection and vesicle formation. AP-2 is involved in clathrin-dependent endocytosis in which cargo proteins are incorporated into ve…	cellular component organization;cellular component organization or biogenesis;cellular membrane organization;cellular process;endocytosis;establishment of localization;establishment of localization in cell;establishment of protein localization;intracellular protein transport;intracellular transport;membrane invagination;membrane organization;protein transport;transport;vesicle-mediated transport	binding;lipid binding	AP-type membrane coat adaptor complex;cell part;clathrin adaptor complex;coated pit;cytoplasmic part;Golgi apparatus;intracellular membrane-bounded organelle;intracellular organelle;intracellular part;macromolecular complex;membrane;membrane part;membrane-bounded organelle;organelle;plasma membrane;protein complex	AP-2 complex subunit mu	+	2.3659	0.00552829	+	4.59516	6.5182e-06	6	0	0.268945	0.010198	1.26272	0.203879	1.15558	0.114753	1.30986	0.0102001	1048615616	987623360	1612817920	1368688384	1711728768	1527329408	1751279488	1892878848	1680455168	2495277568	2356023552	2123191424	1.21635e+09	1535915520	1774871168	2324830848	1	1.26272	1.45918	1.91131
Q42572	AT1G08130	LIG1	DNA ligase 1 (AtLIG1) (EC 6.5.1.1) (DNA ligase I) (Polydeoxyribonucleotide synthase [ATP] 1)	reviewed	5 out of 5	mitochondrion [GO:0005739]; nucleolus [GO:0005730]; nucleus [GO:0005634]; ATP binding [GO:0005524]; DNA binding [GO:0003677]; DNA ligase (ATP) activity [GO:0003910]; metal ion binding [GO:0046872]; cell cycle [GO:0007049]; cell division [GO:0051301]; DNA biosynthetic process [GO:0071897]; DNA demethylation [GO:0080111]; DNA ligation involved in DNA repair [GO:0051103]; DNA recombination [GO:00063…	131	2016-11-30	FUNCTION: Essential protein. DNA ligase that seals nicks in double-stranded DNA during DNA replication, DNA recombination and DNA repair. Involved in repair of both single strand breaks (SSBs) and double strand breaks (DSBs). Required in the endosperm for embryogenesis, probably to repair DNA-breaks generated by DME. {ECO:0000269|PubMed:19558640, ECO:0000269|PubMed:20023162}.	biosynthetic process;cell cycle;cell division;cellular biosynthetic process;cellular macromolecule biosynthetic process;cellular macromolecule metabolic process;cellular metabolic process;cellular nitrogen compound metabolic process;cellular process;cellular response to stimulus;cellular response to stress;DNA biosynthetic process;DNA ligation;DNA ligation involved in DNA repair;DNA metabolic pro…	adenyl nucleotide binding;adenyl ribonucleotide binding;ATP binding;binding;catalytic activity;cation binding;DNA binding;DNA ligase (ATP) activity;DNA ligase activity;ion binding;ligase activity;ligase activity, forming phosphoric ester bonds;metal ion binding;nucleic acid binding;nucleotide binding;purine nucleotide binding;purine ribonucleoside triphosphate binding;purine ribonucleotide bindin…	cell part;cytoplasmic part;intracellular membrane-bounded organelle;intracellular organelle;intracellular part;membrane-bounded organelle;mitochondrion;nucleus;organelle	DNA ligase 1		1.08628	0.0506551	+	4.17746	1.22753e-05	2	2	-0.335927	0.321694	0.550833	0.0614227	1.14323	0.53551	0.757865	0.321691	126594312	136936112	141165248	61719024	47965040	113235568	101632784	84363872	68851776	35812708	65590636	91737480	1.34899e+08	74306544	8.49495e+07	6.43803e+07	1	0.550833	0.629729	0.47725
Q8VZ13	AT1G08160	At1g08160	Uncharacterized protein At1g08160	reviewed	1 out of 5	integral component of membrane [GO:0016021]	71	2016-11-30				cell part;integral to membrane;intrinsic to membrane;membrane part	Uncharacterized protein At1g08160	+	2.02812	0.00910025	+	1.85432	0.000997072	1	1	-0.48751	0.311394	1.4285	0.388943	3.69413	0.0422257	0.58487	0.311374	137559472	147028272	183327824	145817296	356423520	166176384	1416846976	526630240	525742624	719526592	432975552	291670592	155971856	2.22806e+08	823073280	481390912	1	1.4285	5.27706	3.0864
P93043	AT1G08190	VPS41	Vacuolar protein sorting-associated protein 41 homolog	reviewed	3 out of 5	CORVET complex [GO:0033263]; HOPS complex [GO:0030897]; late endosome [GO:0005770]; GTPase binding [GO:0051020]; gravitropism [GO:0009630]; protein targeting to vacuole [GO:0006623]; regulation of SNARE complex assembly [GO:0035542]; vacuole fusion, non-autophagic [GO:0042144]; vesicle-mediated transport [GO:0016192]	130	2016-11-30	FUNCTION: Required for vacuolar assembly and vacuolar traffic. {ECO:0000250}.	biological regulation;cellular component organization;cellular component organization at cellular level;cellular component organization or biogenesis;cellular component organization or biogenesis at cellular level;cellular membrane fusion;cellular membrane organization;cellular process;establishment of localization;establishment of localization in cell;establishment of protein localization;establ…	binding;cation binding;enzyme binding;GTPase binding;ion binding;metal ion binding;protein binding;transition metal ion binding;zinc ion binding	cell part;CORVET complex;cytoplasmic part;endosomal part;endosome;HOPS complex;intracellular membrane-bounded organelle;intracellular organelle;intracellular organelle part;intracellular part;late endosome;macromolecular complex;membrane part;membrane-bounded organelle;organelle;organelle part;protein complex;vacuolar part	Vacuolar protein sorting-associated protein 41 homolog	+	2.17784	0.00724752	+	2.2014	0.00043705	6	6	0.118848	0.433291	0.7835	0.36841	2.49096	0.044086	1.10782	0.433193	276096928	267885824	374227328	146359280	405454368	167604144	456528832	719304576	616209984	693394176	664544320	627316736	3.0607e+08	2.39806e+08	5.97348e+08	661751744	1	0.7835	1.95167	2.16209
Q9SGE0	AT1G08200	AXS2	UDP-D-apiose/UDP-D-xylose synthase 2	reviewed	3 out of 5	apoplast [GO:0048046]; cytoplasm [GO:0005737]; cytosol [GO:0005829]; catalytic activity [GO:0003824]; coenzyme binding [GO:0050662]; cell wall organization [GO:0071555]	97	2016-11-30	FUNCTION: Catalyzes the conversion of UDP-D-glucuronate to a mixture of UDP-D-apiose and UDP-D-xylose. D-Apiose (3-C-hydroxymethyl-d-erythrose) is the only plant cell wall monosaccharide with a branched carbon skeleton and is found in rhamnogalacturonan II (RG-II), apiogalacturonan, and several apioglycosides (By similarity). {ECO:0000250}.	cell wall organization;cell wall organization or biogenesis;cellular component organization or biogenesis	binding;catalytic activity;coenzyme binding;cofactor binding	apoplast;cell part;cytoplasm;cytoplasmic part;cytosol;extracellular region;intracellular part	UDP-D-apiose/UDP-D-xylose synthase 2	+	3.14151	0.00215049	+	3.66532	3.10296e-05	1	1	0.385293	0.0186996	1.11825	0.539666	1.44579	0.0369751	1.4827	0.0186992	1060082304	1075129216	779211008	1345862272	1022034496	891165312	1514033152	1540496896	1657403392	2724176384	2314327040	1947873152	971474176	1.08635e+09	1570644480	2328792192	1	1.11825	1.61676	2.39717
Q9XEC4	AT4G04460	APA3	Aspartic proteinase A3 (EC 3.4.23.-)	reviewed	4 out of 5	extracellular region [GO:0005576]; aspartic-type endopeptidase activity [GO:0004190]; lipid metabolic process [GO:0006629]; protein catabolic process [GO:0030163]; proteolysis [GO:0006508]; response to cadmium ion [GO:0046686]	129	2016-11-30	FUNCTION: Involved in the processing and degradation of storage proteins. {ECO:0000250}.	catabolic process;lipid metabolic process;macromolecule catabolic process;macromolecule metabolic process;metabolic process;primary metabolic process;protein catabolic process;protein metabolic process;proteolysis;response to cadmium ion;response to chemical stimulus;response to inorganic substance;response to metal ion;response to stimulus	aspartic-type endopeptidase activity;aspartic-type peptidase activity;catalytic activity;endopeptidase activity;hydrolase activity;peptidase activity;peptidase activity, acting on L-amino acid peptides	cell part;cytoplasmic part;extracellular region;intracellular membrane-bounded organelle;intracellular organelle;intracellular part;membrane-bounded organelle;organelle;vacuole	Aspartic proteinase A3	+	3.52499	0.00140177		0.111667	0.539446	4	0	1.15893	0.00997646	1.21221	0.528858	1.96532	0.0207926	3.38325	0.00997657	133361536	64337552	134418432	110678632	104878192	187038848	261149552	288332480	241746592	1338195968	580321664	758410496	110705840	1.34199e+08	2.63743e+08	892309376	1	1.21221	2.38238	8.06018
Q8VZB9	AT1G08360	RPL10AA	60S ribosomal protein L10a-1	reviewed	3 out of 5	cytosol [GO:0005829]; cytosolic large ribosomal subunit [GO:0022625]; cytosolic ribosome [GO:0022626]; plasma membrane [GO:0005886]; plasmodesma [GO:0009506]; RNA binding [GO:0003723]; structural constituent of ribosome [GO:0003735]; maturation of LSU-rRNA [GO:0000470]; translation [GO:0006412]	114	2016-11-30		biosynthetic process;cellular biosynthetic process;cellular macromolecule biosynthetic process;cellular macromolecule metabolic process;cellular metabolic process;cellular process;cellular protein metabolic process;macromolecule biosynthetic process;macromolecule metabolic process;metabolic process;primary metabolic process;protein metabolic process;translation	binding;nucleic acid binding;RNA binding;structural constituent of ribosome;structural molecule activity	cell junction;cell part;cell-cell junction;cytoplasmic part;cytosol;cytosolic large ribosomal subunit;cytosolic part;cytosolic ribosome;intracellular non-membrane-bounded organelle;intracellular organelle;intracellular organelle part;intracellular part;large ribosomal subunit;macromolecular complex;membrane;non-membrane-bounded organelle;organelle;organelle part;plasma membrane;plasmodesma;ribonu…	60S ribosomal protein L10a-1		0.462309	0.227844	+	5.60715	8.68621e-06	1	1	-0.116526	0.412561	0.965885	0.770117	1.26088	0.19809	0.883396	0.412512	1816695424	2289647872	1841861376	1764699136	2323202816	1657380352	2198336000	2955510528	2090248320	2129255936	2384426752	1885724160	1.98273e+09	1.91509e+09	2.4147e+09	2133135616	1	0.965885	1.21786	1.07586
Q9SJF3	AT1G08370	At1g08370	mRNA-decapping enzyme-like protein (EC 3.-.-.-) (DCP1 homolog)	reviewed	5 out of 5	cytoplasm [GO:0005737]; cytoplasmic mRNA processing body [GO:0000932]; enzyme activator activity [GO:0008047]; enzyme regulator activity [GO:0030234]; hydrolase activity [GO:0016787]; mRNA binding [GO:0003729]; deadenylation-dependent decapping of nuclear-transcribed mRNA [GO:0000290]; deadenylation-independent decapping of nuclear-transcribed mRNA [GO:0031087]; defense response [GO:0006952]; mRN…	95	2016-11-30	FUNCTION: As a component of the decapping complex, involved in the degradation of mRNAs. Essential for postembryonic development. {ECO:0000269|PubMed:17158604, ECO:0000269|PubMed:17485080}.	biological regulation;catabolic process;cellular catabolic process;cellular macromolecule catabolic process;cellular macromolecule metabolic process;cellular metabolic process;cellular nitrogen compound metabolic process;cellular process;deadenylation-dependent decapping of nuclear-transcribed mRNA;deadenylation-independent decapping of nuclear-transcribed mRNA;macromolecule catabolic process;mac…	binding;catalytic activity;enzyme regulator activity;hydrolase activity;mRNA binding;nucleic acid binding;RNA 7-methylguanosine cap binding;RNA binding;RNA cap binding	cell part;cytoplasm;cytoplasmic mRNA processing body;cytoplasmic part;intracellular non-membrane-bounded organelle;intracellular organelle;intracellular part;macromolecular complex;non-membrane-bounded organelle;organelle;ribonucleoprotein complex;RNA granule	mRNA-decapping enzyme-like protein	+	2.74309	0.00343099	+	5.4641	7.73694e-06	9	9	-0.0298595	0.739063	1.18559	0.279502	1.46952	0.0416226	0.971377	0.739031	894978560	895316416	975854720	853665664	1136641536	1289216896	1437857024	1728560512	1652909312	1376334336	1610594432	1694452480	9.2205e+08	1.09317e+09	1.60644e+09	1560460416	1	1.18559	1.74225	1.69238
Q2HIR7	AT5G38660	APE1	APE1 (At5g38660) (Protein ACCLIMATION OF PHOTOSYNTHESIS TO ENVIRONMENT)	unreviewed	2 out of 5	chloroplast [GO:0009507]; chloroplast envelope [GO:0009941]; chloroplast thylakoid [GO:0009534]; chloroplast thylakoid membrane [GO:0009535]; integral component of membrane [GO:0016021]; membrane [GO:0016020]	75	2017-01-18				cell part;chloroplast;chloroplast envelope;chloroplast part;chloroplast thylakoid;chloroplast thylakoid membrane;cytoplasmic part;envelope;intracellular membrane-bounded organelle;intracellular organelle;intracellular organelle part;intracellular part;membrane;membrane-bounded organelle;organelle;organelle envelope;organelle part;organelle subcompartment;photosynthetic membrane;plastid;plastid en…		+	3.29872	0.00177525	+	7.17223	0	16	0	-0.538789	0.0165725	0.584809	0.00535953	1.21825	0.119599	0.585747	0.0165693	15497120768	11891263488	14952840192	7454011392	8560703488	8746813440	9872522240	11606481920	8686681088	4713798656	6316971008	6638675456	1.41137e+10	8.25384e+09	10055228416	5889815040	1	0.584809	0.712442	0.417311
P40602	AT1G20130	APG	Anther-specific proline-rich protein APG	reviewed	2 out of 5	lipase activity [GO:0016298]; structural constituent of cell wall [GO:0005199]; lipid metabolic process [GO:0006629]	103	2016-11-30		lipid metabolic process;metabolic process;primary metabolic process	catalytic activity;hydrolase activity;hydrolase activity, acting on ester bonds;lipase activity;structural constituent of cell wall;structural molecule activity		Anther-specific proline-rich protein APG	+	1.65125	0.0171089	+	0.566036	0.0405774	3	0	0.452843	0.336815	2.1226	0.182506	2.30989	0.0723373	1.63096	0.336812	61779720	6.32963e+06	2782862	61453332	58559564	30462760	135997280	145764048	65820436	89583720	255691888	221616912	2.36307e+07	50158552	115860588	1.88964e+08	1	2.1226	4.90296	7.99654
Q8VWF6	AT1G08470	SSL3	Protein STRICTOSIDINE SYNTHASE-LIKE 3 (AtSSL3) (Strictosidine synthase 9) (AtSS9)	reviewed	3 out of 5	endoplasmic reticulum [GO:0005783]; vacuolar membrane [GO:0005774]; hydrolase activity, acting on ester bonds [GO:0016788]; biosynthetic process [GO:0009058]	97	2016-11-30		biosynthetic process;metabolic process		cell part;cytoplasmic part;endoplasmic reticulum;intracellular membrane-bounded organelle;intracellular organelle;intracellular organelle part;intracellular part;membrane;membrane-bounded organelle;organelle;organelle membrane;organelle part;vacuolar membrane;vacuolar part	Protein STRICTOSIDINE SYNTHASE-LIKE 3	+	2.06511	0.00858038	+	4.35311	7.64088e-06	3	3	0.294454	0.149528	1.29286	0.0606912	1.1236	0.421054	1.35079	0.149526	117522264	118665776	144914448	181538688	142464576	168710240	196561824	149404032	207647840	189731232	268251632	289834112	1.27034e+08	1.64238e+08	1.84538e+08	2.49272e+08	1	1.29286	1.45266	1.96225
Q941A6	AT1G08480	SDH6	Succinate dehydrogenase subunit 6, mitochondrial	reviewed	4 out of 5	mitochondrial respiratory chain complex II, succinate dehydrogenase complex (ubiquinone) [GO:0005749]; mitochondrion [GO:0005739]; plastid [GO:0009536]; respiratory chain complex II [GO:0045273]; vacuolar membrane [GO:0005774]; vacuole [GO:0005773]; tricarboxylic acid cycle [GO:0006099]	90	2016-11-30		acetyl-CoA catabolic process;acetyl-CoA metabolic process;catabolic process;cellular catabolic process;cellular metabolic process;cellular process;coenzyme catabolic process;coenzyme metabolic process;cofactor catabolic process;cofactor metabolic process;metabolic process;tricarboxylic acid cycle		cell part;cytoplasmic part;fumarate reductase complex;intracellular membrane-bounded organelle;intracellular organelle;intracellular organelle part;intracellular part;macromolecular complex;membrane;membrane part;membrane-bounded organelle;mitochondrial membrane part;mitochondrial part;mitochondrial respiratory chain complex II;mitochondrion;organelle;organelle membrane;organelle part;plastid;pro…	Succinate dehydrogenase subunit 6, mitochondrial		0.414079	0.261285	+	3.56373	3.78634e-05	5	5	-0.535907	0.25038	1.12117	0.622485	1.08381	0.587657	0.670375	0.250389	5686429696	5371999232	6114296320	5870726144	4889038848	8493827072	6097119232	7174240256	7595838464	4637080064	7416001024	1935764480	5.72424e+09	6.41786e+09	6.95573e+09	4.66295e+09	1	1.12117	1.21514	0.814597
Q93WX6	AT1G08490	NFS2	Cysteine desulfurase 1, chloroplastic (EC 2.8.1.7) (NIFS-like protein 1) (CpNifS1) (Plastid sufS-like protein) (Protein AtCpNifS) (Selenocysteine lyase) (EC 4.4.1.16)	reviewed	5 out of 5	chloroplast [GO:0009507]; chloroplast stroma [GO:0009570]; cysteine desulfurase activity [GO:0031071]; pyridoxal phosphate binding [GO:0030170]; selenocysteine lyase activity [GO:0009000]; cysteine metabolic process [GO:0006534]; iron incorporation into metallo-sulfur cluster [GO:0018283]; response to selenium ion [GO:0010269]; selenium compound metabolic process [GO:0001887]; sulfur compound met…	103	2016-11-30	FUNCTION: Catalyzes the removal of elemental sulfur and selenium atoms from L-cysteine, L-cystine, L-selenocysteine, and L-selenocystine to produce L-alanine (PubMed:12033984, PubMed:16455656). Supplies the inorganic sulfur for iron-sulfur (Fe-S) clusters (PubMed:15480755, PubMed:17372218). Required for the maturation of all plastidic Fe-S proteins and, thus, essential for plant growth (PubMed:17…	amine metabolic process;biosynthetic process;carboxylic acid metabolic process;cellular amine metabolic process;cellular amino acid metabolic process;cellular biosynthetic process;cellular ketone metabolic process;cellular macromolecule metabolic process;cellular metabolic process;cellular nitrogen compound metabolic process;cellular process;cellular protein metabolic process;cofactor biosyntheti…	binding;carbon-sulfur lyase activity;catalytic activity;cofactor binding;cysteine desulfurase activity;lyase activity;pyridoxal phosphate binding;selenocysteine lyase activity;sulfurtransferase activity;transferase activity;transferase activity, transferring sulfur-containing groups;vitamin B6 binding;vitamin binding	cell part;chloroplast;chloroplast part;chloroplast stroma;cytoplasmic part;intracellular membrane-bounded organelle;intracellular organelle;intracellular organelle part;intracellular part;membrane-bounded organelle;organelle;organelle part;plastid;plastid part;plastid stroma	Cysteine desulfurase 1, chloroplastic	+	1.35839	0.0290068	+	4.84751	7.50469e-06	7	7	0.422435	0.0824487	1.42863	0.0645216	0.601495	0.0521298	1.47921	0.082452	658041024	934328256	979187008	1068836224	1232924416	1372033408	934052032	505114240	770603776	1081158784	1047382016	1140178432	8.57185e+08	1224598016	736590016	1.08957e+09	1	1.42863	0.859312	1.27111
Q9SJE1	AT1G08520	CHLD	Magnesium-chelatase subunit ChlD, chloroplastic (Mg-chelatase subunit D) (EC 6.6.1.1) (Mg-protoporphyrin IX chelatase subunit ChlD) (Protein ALBINA 1) (Protein PIGMENT DEFECTIVE EMBRYO 166)	reviewed	5 out of 5	chloroplast [GO:0009507]; chloroplast stroma [GO:0009570]; chloroplast thylakoid [GO:0009534]; magnesium chelatase complex [GO:0010007]; ATP binding [GO:0005524]; magnesium chelatase activity [GO:0016851]; chlorophyll biosynthetic process [GO:0015995]; photosynthesis [GO:0015979]	126	2016-11-30	FUNCTION: Involved in chlorophyll biosynthesis. Catalyzes the insertion of magnesium ion into protoporphyrin IX to yield Mg-protoporphyrin IX. The magnesium-chelatase is a complex of three subunits, CHLI, CHLD and CHLH. The reaction takes place in two steps, with an ATP-dependent activation followed by an ATP-dependent chelation step. Does not bind abscisic acid. {ECO:0000269|PubMed:19812694, ECO…	biosynthetic process;cellular biosynthetic process;cellular metabolic process;cellular nitrogen compound biosynthetic process;cellular nitrogen compound metabolic process;cellular process;chlorophyll biosynthetic process;chlorophyll metabolic process;cofactor biosynthetic process;cofactor metabolic process;heterocycle biosynthetic process;heterocycle metabolic process;metabolic process;nitrogen c…	adenyl nucleotide binding;adenyl ribonucleotide binding;ATP binding;binding;catalytic activity;ligase activity;ligase activity, forming nitrogen-metal bonds;ligase activity, forming nitrogen-metal bonds, forming coordination complexes;magnesium chelatase activity;nucleotide binding;purine nucleotide binding;purine ribonucleoside triphosphate binding;purine ribonucleotide binding;ribonucleotide bi…	cell part;chloroplast;chloroplast part;chloroplast stroma;chloroplast thylakoid;cytoplasmic part;intracellular membrane-bounded organelle;intracellular organelle;intracellular organelle part;intracellular part;macromolecular complex;magnesium chelatase complex;membrane-bounded organelle;organelle;organelle part;organelle subcompartment;plastid;plastid part;plastid stroma;plastid thylakoid;protein…	Magnesium-chelatase subunit ChlD, chloroplastic	+	2.43566	0.00505589	+	4.88147	7.67754e-06	12	12	0.166334	0.655288	0.474146	0.00901705	0.525182	0.0116393	1.3141	0.655255	1322090752	1122982144	1530839936	475202336	697829952	712132672	308663552	313283104	368108768	680943040	209921040	410170752	1.3253e+09	628388320	3.30018e+08	4.33678e+08	1	0.474146	0.249013	0.327229
Q43727	AT5G35790	APG1	Glucose-6-phosphate 1-dehydrogenase 1, chloroplastic (G6PD1) (G6PDH1) (EC 1.1.1.49)	reviewed	5 out of 5	chloroplast [GO:0009507]; chloroplast stroma [GO:0009570]; glucose-6-phosphate dehydrogenase activity [GO:0004345]; NADP binding [GO:0050661]; glucose metabolic process [GO:0006006]; pentose-phosphate shunt, oxidative branch [GO:0009051]	148	2016-11-30	FUNCTION: Catalyzes the rate-limiting step of the oxidative pentose-phosphate pathway, which represents a route for the dissimilation of carbohydrates besides glycolysis. The main function of this enzyme is to provide reducing power (NADPH) and pentose phosphates for fatty acid and nucleic acid synthesis which are involved in membrane synthesis and cell division.	alcohol metabolic process;carbohydrate metabolic process;cellular carbohydrate metabolic process;cellular metabolic process;cellular process;glucose metabolic process;hexose metabolic process;metabolic process;monosaccharide metabolic process;pentose metabolic process;pentose-phosphate shunt, oxidative branch;primary metabolic process;small molecule metabolic process	binding;catalytic activity;coenzyme binding;cofactor binding;glucose-6-phosphate dehydrogenase activity;NADP binding;nucleotide binding;oxidoreductase activity;oxidoreductase activity, acting on CH-OH group of donors;oxidoreductase activity, acting on the CH-OH group of donors, NAD or NADP as acceptor	cell part;chloroplast;chloroplast part;chloroplast stroma;cytoplasmic part;intracellular membrane-bounded organelle;intracellular organelle;intracellular organelle part;intracellular part;membrane-bounded organelle;organelle;organelle part;plastid;plastid part;plastid stroma	Glucose-6-phosphate 1-dehydrogenase 1, chloroplastic	+	1.40666	0.0264471	+	4.56119	6.36267e-06	13	0	-0.390182	0.243298	0.69645	0.177122	0.807758	0.545429	0.715217	0.2433	2669739008	2530908672	3287606272	1987250048	1205463808	2718929920	1602948864	1312504064	1859723904	632627648	1259826176	1522832000	2829417984	1.97055e+09	1.59173e+09	1138428608	1	0.69645	0.562563	0.402354
Q8RXU4	AT1G08630	THA1	Probable low-specificity L-threonine aldolase 1 (EC 4.1.2.48) (Threonine aldolase 1)	reviewed	5 out of 5	cytosol [GO:0005829]; L-allo-threonine aldolase activity [GO:0008732]; threonine aldolase activity [GO:0004793]; glycine biosynthetic process [GO:0006545]; threonine catabolic process [GO:0006567]	107	2017-01-18	FUNCTION: Threonine aldolase involved in threonine degradation to glycine. May play a role in the removal of L-allo-threonine. {ECO:0000269|PubMed:15255874, ECO:0000269|PubMed:17172352}.	amine biosynthetic process;amine catabolic process;amine metabolic process;aspartate family amino acid catabolic process;aspartate family amino acid metabolic process;biosynthetic process;carboxylic acid biosynthetic process;carboxylic acid catabolic process;carboxylic acid metabolic process;catabolic process;cellular amine metabolic process;cellular amino acid biosynthetic process;cellular amino…	aldehyde-lyase activity;binding;carbon-carbon lyase activity;catalytic activity;cofactor binding;L-allo-threonine aldolase activity;lyase activity;pyridoxal phosphate binding;threonine aldolase activity;vitamin B6 binding;vitamin binding	cell part;cytoplasmic part;cytosol;intracellular part	Probable low-specificity L-threonine aldolase 1		0.537057	0.185708	+	0.731399	0.0219608	2	2	-1.73413	0.207135	17.9007	0.477091	26.7162	0.172385	0.138861	0.207135	1	1	274186	1	4770849	137298	11677568	111361688	8087757	8058237	9384848	765391	91395.8	1.63605e+06	4.3709e+07	6.06949e+06	1	17.9007	478.238	66.4088
F4JQH3	AT4G36760	APP1	ATAPP1 (Aminopeptidase P1)	unreviewed	2 out of 5	cytosol [GO:0005829]; plasma membrane [GO:0005886]; aminopeptidase activity [GO:0004177]; metal ion binding [GO:0046872]; metalloaminopeptidase activity [GO:0070006]; N-1-naphthylphthalamic acid binding [GO:0010013]; auxin polar transport [GO:0009926]	48	2017-01-18		auxin polar transport;auxin transport;biological regulation;establishment of localization;hormone transport;macromolecule metabolic process;metabolic process;primary metabolic process;protein metabolic process;proteolysis;regulation of biological quality;regulation of hormone levels;transport	aminopeptidase activity;binding;catalytic activity;cation binding;drug binding;exopeptidase activity;hydrolase activity;ion binding;metal ion binding;N-1-naphthylphthalamic acid binding;peptidase activity;peptidase activity, acting on L-amino acid peptides	cell part;cytoplasmic part;cytosol;intracellular part;membrane;plasma membrane		+	2.71395	0.0035877	+	2.22272	0.000422478	19	0	0.189477	0.399313	1.8145	0.0588419	1.53905	0.0909602	1.22413	0.399276	3067092992	1827940864	2588016384	3913504768	3564246784	6100245504	6771815936	5682577408	8442757632	6012136960	9215335424	10353342464	2494350080	4.526e+09	6965716992	8.52694e+09	1	1.8145	2.7926	3.4185
P31166	AT1G27450	APT1	Adenine phosphoribosyltransferase 1, chloroplastic (APRT 1) (AtAPT1) (EC 2.4.2.7)	reviewed	5 out of 5	chloroplast [GO:0009507]; adenine phosphoribosyltransferase activity [GO:0003999]; adenine salvage [GO:0006168]; AMP salvage [GO:0044209]; cytokinin metabolic process [GO:0009690]	134	2016-11-30	FUNCTION: Catalyzes a salvage reaction resulting in the formation of AMP, that is energically less costly than de novo synthesis. Contributes primarly to the recycling of adenine into adenylate nucleotides, but is also involved in the inactivation of cytokinins by phosphoribosylation. Catalyzes the conversion of cytokinins from free bases (active form) to the corresponding nucleotides (inactive f…	adenine biosynthetic process;adenine metabolic process;adenine salvage;amine metabolic process;AMP biosynthetic process;AMP metabolic process;AMP salvage;biological regulation;biosynthetic process;cellular aromatic compound metabolic process;cellular biosynthetic process;cellular hormone metabolic process;cellular metabolic compound salvage;cellular metabolic process;cellular nitrogen compound bi…	adenine phosphoribosyltransferase activity;catalytic activity;transferase activity;transferase activity, transferring glycosyl groups;transferase activity, transferring pentosyl groups	cell part;chloroplast;cytoplasmic part;intracellular membrane-bounded organelle;intracellular organelle;intracellular part;membrane-bounded organelle;organelle;plastid	Adenine phosphoribosyltransferase 1, chloroplastic	+	2.25181	0.00647752	+	4.00254	2.27735e-05	9	0	0.0501232	0.769338	1.77643	0.0269653	1.1399	0.454467	1.06113	0.769406	11215305728	11313617920	12470237184	16780869632	17767090176	27625771008	21072560128	21931692032	27867811840	18861326336	28327272448	28015616000	11666386944	2.07246e+10	2.3624e+10	2.50681e+10	1	1.77643	2.02496	2.14874
Q9FRR1	AT1G08770	PRA1E	PRA1 family protein E (AtPRA1.E) (Prenylated Rab acceptor 4)	reviewed	4 out of 5	endoplasmic reticulum [GO:0005783]; endosome membrane [GO:0010008]; Golgi apparatus [GO:0005794]; integral component of membrane [GO:0016021]; vesicle-mediated transport [GO:0016192]	80	2016-11-30	FUNCTION: May be involved in both secretory and endocytic intracellular trafficking in the endosomal/prevacuolar compartments. {ECO:0000250}.	cellular process;establishment of localization;transport;vesicle-mediated transport		cell part;cytoplasmic part;endoplasmic reticulum;endosomal part;endosome membrane;Golgi apparatus;integral to membrane;intracellular membrane-bounded organelle;intracellular organelle;intracellular organelle part;intracellular part;intrinsic to membrane;membrane;membrane part;membrane-bounded organelle;organelle;organelle membrane;organelle part	PRA1 family protein E	+	1.89173	0.0114218	+	4.63136	6.65927e-06	1	1	-0.276088	0.0754003	1.31304	0.259682	1.51392	0.0707295	0.767483	0.0754	33591656	32520634	28469026	45203784	28231830	50753344	63388624	59316192	65307804	49801336	56111296	38383904	3.15271e+07	4.13963e+07	6.26709e+07	4.80988e+07	1	1.31304	1.98784	1.52563
Q9ZW02	AT2G29140	APUM3	Pumilio homolog 3 (APUM-3) (AtPUM3)	reviewed	3 out of 5	cytoplasm [GO:0005737]; plasma membrane [GO:0005886]; mRNA binding [GO:0003729]; regulation of translation [GO:0006417]	100	2017-01-18	FUNCTION: Sequence-specific RNA-binding protein that regulates translation and mRNA stability by binding the 3'-UTR of target mRNAs. Binds the APUM-binding elements (APBEs) in the 3'-UTR mRNA sequence of CLV1, PNH, WUS and FAS2. {ECO:0000269|PubMed:19682068}.	biological regulation;posttranscriptional regulation of gene expression;regulation of biological process;regulation of biosynthetic process;regulation of cellular biosynthetic process;regulation of cellular macromolecule biosynthetic process;regulation of cellular metabolic process;regulation of cellular process;regulation of cellular protein metabolic process;regulation of gene expression;regula…	binding;mRNA binding;nucleic acid binding;RNA binding	cell part;cytoplasm;intracellular part;membrane;plasma membrane	Pumilio homolog 3		0.568835	0.170281	+	5.14688	9.16031e-06	1	0	-0.341423	0.171024	1.12169	0.376507	1.14123	0.421647	0.721343	0.171046	24628714	29432820	22342810	26120488	33438942	26142224	34458616	37616632	25730014	16492685	24923638	29134844	2.54681e+07	28567218	32601754	2.35171e+07	1	1.12169	1.2801	0.923392
B9DHD7	AT1G08820	PVA22	Vesicle-associated protein 2-2 (Plant VAP homolog 22) (AtPVA22) (VAMP-associated protein 2-2) (Vesicle-associated protein 27-2) [Cleaved into: Vesicle-associated protein 2-2, N-terminally processed]	reviewed	4 out of 5	endoplasmic reticulum membrane [GO:0005789]; integral component of membrane [GO:0016021]; plasma membrane [GO:0005886]; intracellular transport [GO:0046907]; viral process [GO:0016032]	57	2017-01-18	FUNCTION: May play a role in vesicle trafficking. {ECO:0000250}.	establishment of localization;establishment of localization in cell;intracellular transport;transport;viral reproduction		cell part;cytoplasmic part;endoplasmic reticulum membrane;endoplasmic reticulum part;integral to membrane;intracellular organelle part;intracellular part;intrinsic to membrane;membrane;membrane part;organelle membrane;organelle part;plasma membrane	Vesicle-associated protein 2-2;Vesicle-associated protein 2-2, N-terminally processed	+	3.04712	0.0024162	+	5.20541	9.53895e-06	4	4	0.319232	0.00541623	1.60109	0.0310584	0.953123	0.83659	1.37587	0.00541579	170641296	187953312	190737552	243991952	259925328	375611136	256663568	294626272	287008512	381993760	358978432	412417376	183110720	2.93176e+08	279432784	3.84463e+08	1	1.60109	1.52603	2.09962
P24704	AT1G08830	CSD1	Superoxide dismutase [Cu-Zn] 1 (EC 1.15.1.1) (Copper/zinc superoxide dismutase 1)	reviewed	5 out of 5	cytosol [GO:0005829]; nucleus [GO:0005634]; copper ion binding [GO:0005507]; superoxide dismutase activity [GO:0004784]; zinc ion binding [GO:0008270]; cellular response to copper ion [GO:0071280]; cellular response to light intensity [GO:0071484]; cellular response to oxidative stress [GO:0034599]; cellular response to ozone [GO:0071457]; cellular response to salt stress [GO:0071472]; cellular r…	149	2016-11-30	FUNCTION: Destroys radicals which are normally produced within the cells and which are toxic to biological systems.	biological regulation;cellular metabolic process;cellular process;cellular response to abiotic stimulus;cellular response to carbohydrate stimulus;cellular response to chemical stimulus;cellular response to copper ion;cellular response to disaccharide stimulus;cellular response to inorganic substance;cellular response to light intensity;cellular response to light stimulus;cellular response to met…	antioxidant activity;binding;catalytic activity;cation binding;copper ion binding;ion binding;metal ion binding;oxidoreductase activity;oxidoreductase activity, acting on superoxide radicals as acceptor;superoxide dismutase activity;transition metal ion binding;zinc ion binding	cell part;cytoplasmic part;cytosol;intracellular membrane-bounded organelle;intracellular organelle;intracellular part;membrane-bounded organelle;nucleus;organelle	Superoxide dismutase [Cu-Zn] 1		0.222275	0.474425	+	2.05078	0.000605692	1	1	0.291625	0.496398	0.780196	0.399686	1.2546	0.678401	1.21188	0.496379	267308064	341592704	450946080	204272112	160337600	462278112	499610016	387873152	149928672	525663840	400632064	330921728	3.53282e+08	2.75629e+08	3.45804e+08	419072544	1	0.780196	0.978832	1.18623
Q05431	AT1G07890	APX1	L-ascorbate peroxidase 1, cytosolic (AP) (AtAPx01) (EC 1.11.1.11)	reviewed	5 out of 5	cell wall [GO:0005618]; chloroplast [GO:0009507]; chloroplast stroma [GO:0009570]; cytosol [GO:0005829]; Golgi apparatus [GO:0005794]; plasma membrane [GO:0005886]; plasmodesma [GO:0009506]; cytochrome-c peroxidase activity [GO:0004130]; heme binding [GO:0020037]; L-ascorbate peroxidase activity [GO:0016688]; metal ion binding [GO:0046872]; cellular response to oxidative stress [GO:0034599]; embr…	146	2016-11-30	FUNCTION: Plays a key role in hydrogen peroxide removal. Constitutes a central component of the reactive oxygen gene network. {ECO:0000269|PubMed:15608336}.	catabolic process;cellular catabolic process;cellular metabolic process;cellular process;cellular response to chemical stimulus;cellular response to hydrogen peroxide;cellular response to oxidative stress;cellular response to reactive oxygen species;cellular response to stimulus;cellular response to stress;developmental process;developmental process involved in reproduction;embryo development;emb…	antioxidant activity;binding;catalytic activity;cation binding;heme binding;ion binding;iron ion binding;L-ascorbate peroxidase activity;metal ion binding;oxidoreductase activity;oxidoreductase activity, acting on peroxide as acceptor;peroxidase activity;tetrapyrrole binding;transition metal ion binding	cell junction;cell part;cell wall;cell-cell junction;chloroplast;chloroplast part;chloroplast stroma;cytoplasmic part;cytosol;external encapsulating structure;Golgi apparatus;intracellular membrane-bounded organelle;intracellular organelle;intracellular organelle part;intracellular part;membrane;membrane-bounded organelle;organelle;organelle part;plasma membrane;plasmodesma;plastid;plastid part;p…	L-ascorbate peroxidase 1, cytosolic	+	1.44948	0.0243805	+	5.50536	7.99201e-06	20	0	0.248601	0.0291768	1.29938	0.165096	0.916799	0.6691	1.28192	0.0291716	73093799936	72482537472	68687183872	71653318656	89840754688	116915000000	76744777728	86182715392	92317556736	98090311680	114605000000	114509000000	71421173760	92803024448	8.50817e+10	1.09068e+11	1	1.29938	1.19127	1.52711
Q42592	AT4G08390	APXS	L-ascorbate peroxidase S, chloroplastic/mitochondrial (EC 1.11.1.11) (Stromal ascorbate peroxidase) (AtAPx05) (sAPX)	reviewed	5 out of 5	chloroplast [GO:0009507]; chloroplast stroma [GO:0009570]; membrane [GO:0016020]; mitochondrion [GO:0005739]; cytochrome-c peroxidase activity [GO:0004130]; heme binding [GO:0020037]; L-ascorbate peroxidase activity [GO:0016688]; metal ion binding [GO:0046872]; cellular response to oxidative stress [GO:0034599]; hydrogen peroxide catabolic process [GO:0042744]; response to cytokinin [GO:0009735];…	115	2017-01-18	FUNCTION: Plays a key role in hydrogen peroxide removal. {ECO:0000250}.	catabolic process;cellular catabolic process;cellular metabolic process;cellular process;cellular response to chemical stimulus;cellular response to hydrogen peroxide;cellular response to oxidative stress;cellular response to reactive oxygen species;cellular response to stimulus;cellular response to stress;hydrogen peroxide catabolic process;hydrogen peroxide metabolic process;metabolic process;r…	antioxidant activity;binding;catalytic activity;cation binding;heme binding;ion binding;iron ion binding;L-ascorbate peroxidase activity;metal ion binding;oxidoreductase activity;oxidoreductase activity, acting on peroxide as acceptor;peroxidase activity;tetrapyrrole binding;transition metal ion binding	cell part;chloroplast;chloroplast part;chloroplast stroma;cytoplasmic part;intracellular membrane-bounded organelle;intracellular organelle;intracellular organelle part;intracellular part;membrane;membrane-bounded organelle;mitochondrion;organelle;organelle part;plastid;plastid part;plastid stroma	L-ascorbate peroxidase S, chloroplastic/mitochondrial		0.907521	0.0746711	+	2.86929	0.00012848	13	0	0.315951	0.087193	1.35076	0.317159	0.966369	0.959414	1.39513	0.0871937	3281427200	7620655616	4502163456	6026426368	5509396992	9271634944	7165093888	6704378368	6238215680	8396353024	7705276928	11951172608	5.13475e+09	6.93582e+09	6.70256e+09	9.35093e+09	1	1.35076	1.30533	1.82111
O04035	AT1G08940	At1g08940	Phosphoglycerate mutase-like protein AT74H (Protein At-74 homolog) (At-74H)	reviewed	2 out of 5	cytosol [GO:0005829]; sedoheptulose-bisphosphatase activity [GO:0050278]	103	2016-11-30	FUNCTION: May play a role in carbohydrates metabolism. {ECO:0000250|UniProtKB:Q9MAA2}.	cellular metabolic process;cellular process;dephosphorylation;metabolic process;phosphate-containing compound metabolic process;phosphorus metabolic process	catalytic activity;hydrolase activity;hydrolase activity, acting on ester bonds;phosphatase activity;phosphoric ester hydrolase activity	cell part;cytoplasmic part;cytosol;intracellular part	Phosphoglycerate mutase-like protein AT74H	+	1.86159	0.0119628	+	1.3219	0.00373708	1	1	0.822048	0.347207	26.4421	0.133289	2.44488	0.472025	1.49185	0.347201	34375.8	1	6.43923e+06	9220880	68989080	92966024	21025836	125749504	271729728	151957440	246420992	225966784	2.15787e+06	5.70587e+07	1.39502e+08	208115072	1	26.4421	64.6479	96.4448
Q9SPM5	AT5G18280	APY2	Apyrase 2 (AtAPY2) (EC 3.6.1.5) (ATP-diphosphatase) (ATP-diphosphohydrolase) (Adenosine diphosphatase) (ADPase) (NTPDase) (Nucleoside triphosphate diphosphohydrolase 2)	reviewed	5 out of 5	Golgi membrane [GO:0000139]; integral component of membrane [GO:0016021]; 8-oxo-dGTP phosphohydrolase activity [GO:0102490]; ATP binding [GO:0005524]	99	2017-01-18	FUNCTION: Catalyzes the hydrolysis of phosphoanhydride bonds of nucleoside tri- and di-phosphates. Substrate preference is ATP > ADP. Functions with APY1 to reduce extracellular ATP level which is essential for pollen germination and normal plant development. Plays a role in the regulation of stomatal function by modulating extracellular ATP levels in guard cells. {ECO:0000269|PubMed:12692323, EC…		adenyl nucleotide binding;adenyl ribonucleotide binding;ATP binding;binding;catalytic activity;hydrolase activity;nucleotide binding;purine nucleotide binding;purine ribonucleoside triphosphate binding;purine ribonucleotide binding;ribonucleotide binding	cell part;cytoplasmic part;Golgi apparatus part;Golgi membrane;integral to membrane;intracellular organelle part;intracellular part;intrinsic to membrane;membrane;membrane part;organelle membrane;organelle part	Apyrase 2		0.49508	0.208455	+	0.701497	0.0244078	1	0	0.216702	0.72316	0.808829	0.889991	2.1061	0.141252	1.37282	0.723178	16291770	50423108	67472976	31192004	32514216	44828812	129754336	43441020	55390172	199438336	73652632	40716796	4.47293e+07	36178344	76195176	104602588	1	0.808829	1.70347	2.33857
Q9FR37	AT1G08980	AMI1	Amidase 1 (AtAMI1) (EC 3.5.1.4) (Translocon at the outer membrane of chloroplasts 64-I) (AtTOC64-I)	reviewed	5 out of 5	cytoplasm [GO:0005737]; cytosol [GO:0005829]; amidase activity [GO:0004040]; hydrolase activity, acting on carbon-nitrogen (but not peptide) bonds [GO:0016810]; indoleacetamide hydrolase activity [GO:0043864]; indoleacetic acid biosynthetic process [GO:0009684]	93	2017-01-18	FUNCTION: Amidase involved in auxin biosynthesis. Converts indole-3-acetamide into indole-3-acetic acid. Can also use L-asparagine, oleamide and 1-naphtalene-acetamide as substrates, but not indole-3-acetonitrile or indole-3-acetyl-L-aspartic acid. {ECO:0000269|PubMed:12620340}.	aromatic compound biosynthetic process;auxin biosynthetic process;auxin metabolic process;biological regulation;biosynthetic process;carboxylic acid biosynthetic process;carboxylic acid metabolic process;cellular aromatic compound metabolic process;cellular biosynthetic process;cellular hormone metabolic process;cellular ketone metabolic process;cellular metabolic process;cellular nitrogen compou…	amidase activity;carbon-nitrogen ligase activity, with glutamine as amido-N-donor;catalytic activity;hydrolase activity;hydrolase activity, acting on carbon-nitrogen (but not peptide) bonds;hydrolase activity, acting on carbon-nitrogen (but not peptide) bonds, in linear amides;indoleacetamide hydrolase activity;ligase activity;ligase activity, forming carbon-nitrogen bonds	cell part;cytoplasm;cytoplasmic part;cytosol;intracellular part	Amidase 1		0.715146	0.1176	+	4.06541	1.5088e-05	9	9	-0.527247	0.034805	1.10838	0.759863	1.38828	0.216918	0.590471	0.0348082	4210675968	2528737792	4569321984	5045789184	2610022400	4878589440	7203429888	5169280000	5028573696	2646958080	3837700608	3790287872	3.76958e+09	4.17813e+09	5.80043e+09	3.42498e+09	1	1.10838	1.53875	0.908585
Q75W54	AT1G09010	EBM	Mannosylglycoprotein endo-beta-mannosidase (AtEBM) (Endo-beta-mannosidase) (EC 3.2.1.152) [Cleaved into: Mannosylglycoprotein endo-beta-mannosidase 31 kDa subunit; Mannosylglycoprotein endo-beta-mannosidase 28 kDa subunit; Mannosylglycoprotein endo-beta-mannosidase 42 kDa subunit]	reviewed	4 out of 5	intracellular membrane-bounded organelle [GO:0043231]; vacuole [GO:0005773]; beta-mannosidase activity [GO:0004567]; mannosylglycoprotein endo-beta-mannosidase activity [GO:0033947]; carbohydrate metabolic process [GO:0005975]	106	2016-11-30	FUNCTION: Glycosidase that specifically hydrolyzes the Man-beta-1,4-GlcNAc linkage in the trimannosyl core structure of N-glycans. Does not hydrolyzes pyridylamino derivatives sugar chains containing Man-alpha-1,3-Man-beta or Xylose-beta-1,2-Man-beta.	carbohydrate metabolic process;metabolic process;primary metabolic process	beta-mannosidase activity;catalytic activity;hydrolase activity;hydrolase activity, acting on glycosyl bonds;hydrolase activity, hydrolyzing O-glycosyl compounds;mannosidase activity;mannosylglycoprotein endo-beta-mannosidase activity	cell part;cytoplasmic part;intracellular membrane-bounded organelle;intracellular organelle;intracellular part;membrane-bounded organelle;organelle;vacuole	Mannosylglycoprotein endo-beta-mannosidase;Mannosylglycoprotein endo-beta-mannosidase 28 kDa subunit;Mannosylglycoprotein endo-beta-mannosidase 31 kDa subunit;Mannosylglycoprotein endo-beta-mannosidase 42 kDa subunit	+	2.13279	0.00772275	+	2.06034	0.000594818	27	27	0.165808	0.467692	1.64431	0.121289	1.48866	0.0727818	1.2138	0.467687	2535214848	1294082432	1320973440	3576603392	2112172544	2779865088	3818661376	4885609472	3902646016	3382278912	6307339264	5612625408	1.71676e+09	2.82288e+09	4.20231e+09	5.10075e+09	1	1.64431	2.44782	2.97115
Q944A6	AT1G09020	SNF4	Sucrose nonfermenting 4-like protein (SNF4) (CBS domain-containing protein CBSCBS3) (SNF1-related protein kinase regulatory subunit betagamma) (AKIN subunit betagamma) (AKINbetagamma)	reviewed	5 out of 5	cytoplasm [GO:0005737]; nucleus [GO:0005634]; protein kinase activator activity [GO:0030295]; protein kinase regulator activity [GO:0019887]; protein serine/threonine kinase activity [GO:0004674]; carbohydrate metabolic process [GO:0005975]; cellular response to glucose starvation [GO:0042149]; mitochondrial fission [GO:0000266]; peroxisome fission [GO:0016559]; pollen hydration [GO:0009859]; pro…	99	2016-11-30	FUNCTION: Regulatory subunit of the probable trimeric SNF1-related protein kinase (SnRK) complex, which may play a role in a signal transduction cascade regulating gene expression and carbohydrate metabolism in higher plants.	biological regulation;carbohydrate metabolic process;cell communication;cellular macromolecule metabolic process;cellular metabolic process;cellular process;cellular protein metabolic process;cellular response to external stimulus;cellular response to extracellular stimulus;cellular response to glucose starvation;cellular response to nutrient levels;cellular response to starvation;cellular respon…	catalytic activity;enzyme activator activity;enzyme regulator activity;kinase activator activity;kinase activity;kinase regulator activity;phosphotransferase activity, alcohol group as acceptor;protein kinase activator activity;protein kinase activity;protein kinase regulator activity;protein serine/threonine kinase activity;transferase activity;transferase activity, transferring phosphorus-conta…	cell part;cytoplasm;intracellular membrane-bounded organelle;intracellular organelle;intracellular part;membrane-bounded organelle;nucleus;organelle	Sucrose nonfermenting 4-like protein		0.347702	0.318767	+	3.58765	3.83037e-05	6	6	-0.0903201	0.711966	1.05973	0.833011	1.30021	0.227203	0.94008	0.712038	813145024	580381184	920647744	793595584	596303360	1062503616	976414144	923809728	1288411008	653982144	1038674496	1304914304	7.71391e+08	817467520	1.06288e+09	9.9919e+08	1	1.05973	1.37787	1.29531
Q8LB47	AT4G26780	AR192	GrpE protein homolog	unreviewed	3 out of 5	mitochondrial matrix [GO:0005759]; mitochondrion [GO:0005739]; presequence translocase-associated import motor [GO:0001405]; adenyl-nucleotide exchange factor activity [GO:0000774]; copper ion binding [GO:0005507]; unfolded protein binding [GO:0051082]; heat acclimation [GO:0010286]; protein folding [GO:0006457]; protein import into mitochondrial matrix [GO:0030150]; response to heat [GO:0009408]	117	2017-01-18	FUNCTION: Essential component of the PAM complex, a complex required for the translocation of transit peptide-containing proteins from the inner membrane into the mitochondrial matrix in an ATP-dependent manner. {ECO:0000256|RuleBase:RU000640}.	cellular macromolecule metabolic process;cellular metabolic process;cellular process;cellular protein metabolic process;heat acclimation;macromolecule metabolic process;metabolic process;primary metabolic process;protein folding;protein metabolic process;response to abiotic stimulus;response to heat;response to stimulus;response to stress;response to temperature stimulus	adenyl nucleotide binding;adenyl-nucleotide exchange factor activity;ATPase regulator activity;binding;cation binding;copper ion binding;enzyme regulator activity;ion binding;metal ion binding;nucleoside-triphosphatase regulator activity;nucleotide binding;purine nucleotide binding;transition metal ion binding	cell part;cytoplasmic part;intracellular membrane-bounded organelle;intracellular organelle;intracellular organelle lumen;intracellular organelle part;intracellular part;membrane-bounded organelle;membrane-enclosed lumen;mitochondrial matrix;mitochondrial part;mitochondrion;organelle;organelle lumen;organelle part	GrpE protein homolog		0.435362	0.24605	+	2.4803	0.000267372	1	0	-0.361187	0.403622	1.05921	0.953839	1.64114	0.0920053	0.809148	0.403638	46695992	72965032	72567680	47190552	102643272	53776148	125359704	98737336	110054544	47065488	163354624	59957960	6.40762e+07	6.787e+07	1.11384e+08	90126024	1	1.05921	1.7383	1.40654
Q8H1B3	AT1G09080	MED37B	Probable mediator of RNA polymerase II transcription subunit 37b (BiP chaperone BIP-L) (Heat shock 70 kDa protein 13) (Heat shock protein 70-13) (AtHsp70-13) (Hsp70 protein BiP chaperone BIP-L) (Luminal-binding protein 3) (AtBP3) (BiP3)	reviewed	5 out of 5	endoplasmic reticulum lumen [GO:0005788]; mediator complex [GO:0016592]; ATP binding [GO:0005524]; pollen tube growth [GO:0009860]; regulation of transcription, DNA-templated [GO:0006355]; transcription, DNA-templated [GO:0006351]	107	2016-11-30	FUNCTION: Component of the Mediator complex, a coactivator involved in the regulated transcription of nearly all RNA polymerase II-dependent genes. Mediator functions as a bridge to convey information from gene-specific regulatory proteins to the basal RNA polymerase II transcription machinery. The Mediator complex, having a compact conformation in its free form, is recruited to promoters by dire…	anatomical structure morphogenesis;biological regulation;biosynthetic process;cell growth;cell morphogenesis;cell morphogenesis involved in differentiation;cell tip growth;cellular biosynthetic process;cellular component morphogenesis;cellular component organization;cellular component organization or biogenesis;cellular developmental process;cellular macromolecule biosynthetic process;cellular ma…	adenyl nucleotide binding;adenyl ribonucleotide binding;ATP binding;binding;nucleotide binding;purine nucleotide binding;purine ribonucleoside triphosphate binding;purine ribonucleotide binding;ribonucleotide binding	cell part;cytoplasmic part;endoplasmic reticulum lumen;endoplasmic reticulum part;intracellular organelle lumen;intracellular organelle part;intracellular part;macromolecular complex;mediator complex;membrane-enclosed lumen;nuclear part;nucleoplasm part;organelle lumen;organelle part;protein complex	Probable mediator of RNA polymerase II transcription subunit 37b	+	1.60608	0.0183253	+	5.42817	7.56859e-06	15	14	0.16544	0.12475	0.626229	0.0482895	1.32301	0.143772	1.17386	0.124821	7907864576	6697564160	5687497216	4154809088	3250046720	5303170048	4877355008	6404489216	5530993152	6278171136	6449394688	7008348160	6.76431e+09	4.23601e+09	5.60428e+09	6.57864e+09	1	0.626229	0.828507	0.972551
Q84N64	AT3G19720	ARC5	Dynamin-like protein ARC5 (EC 3.6.5.5) (Dynamin-related protein 5B) (Protein ACCUMULATION AND REPLICATION OF CHLOROPLASTS 5)	reviewed	5 out of 5	chloroplast [GO:0009507]; chloroplast outer membrane [GO:0009707]; peroxisome [GO:0005777]; GTP binding [GO:0005525]; GTPase activity [GO:0003924]; identical protein binding [GO:0042802]; microtubule binding [GO:0008017]; chloroplast fission [GO:0010020]; circadian rhythm [GO:0007623]; peroxisome fission [GO:0016559]	93	2017-01-18	FUNCTION: Probable GTPase component of both plastid and peroxisme division machinery. Required for the last steps of plastid division specifically in mesophyll-cell, when the narrow isthmus breaks, facilitating the separation of the daughter plastids. Necessary for peroxisome activities. Seems to influence stromule (stroma-filled tubular extensions of the plastid envelope membrane) length and fre…	cellular component organization;cellular component organization at cellular level;cellular component organization or biogenesis;cellular component organization or biogenesis at cellular level;cellular process;chloroplast fission;chloroplast organization;circadian rhythm;organelle fission;organelle organization;peroxisome fission;plastid fission;plastid organization;rhythmic process	binding;catalytic activity;GTP binding;guanyl nucleotide binding;guanyl ribonucleotide binding;hydrolase activity;identical protein binding;nucleotide binding;protein binding;purine nucleotide binding;purine ribonucleoside triphosphate binding;purine ribonucleotide binding;ribonucleotide binding	cell part;chloroplast;chloroplast membrane;chloroplast outer membrane;chloroplast part;cytoplasmic part;intracellular membrane-bounded organelle;intracellular organelle;intracellular organelle part;intracellular part;membrane;membrane-bounded organelle;microbody;organelle;organelle membrane;organelle outer membrane;organelle part;outer membrane;peroxisome;plastid;plastid membrane;plastid outer me…	Dynamin-like protein ARC5	+	2.1769	0.00723642	+	5.34331	1.06101e-05	2	0	0.0459094	0.81339	0.464922	0.0211962	0.916505	0.735432	1.01876	0.813388	80352408	55232088	55348728	26845194	39727860	22196058	21250048	23152894	36954392	29401586	24421778	29060172	63644408	29589704	2.71191e+07	2.76278e+07	1	0.464922	0.426104	0.434097
Q8L7N2	AT1G09150	At1g09150	Pseudouridine synthase and archaeosine transglycosylase domain-containing protein (Putative uncharacterized protein At1g09150) (Uncharacterized protein)	unreviewed	1 out of 5	cytosol [GO:0005829]; cytosolic small ribosomal subunit [GO:0022627]; RNA binding [GO:0003723]; formation of translation preinitiation complex [GO:0001731]; translation reinitiation [GO:0002188]	98	2017-01-18			binding;nucleic acid binding;RNA binding	cell part;cytoplasmic part;cytosol;intracellular part			0.0425202	0.878898	+	2.32593	0.00034859	1	1	0.169844	0.76624	0.816853	0.418224	0.916874	0.63144	1.47515	0.766235	88588712	54014936	51714596	49166360	64280016	45283160	65359800	44846940	35328264	140660464	24990222	49036000	64772748	5.29098e+07	48511668	7.15622e+07	1	0.816853	0.748952	1.10482
O80489	AT1G09180	T12M4	Putative GTP-binding protein, SAR1B (Secretion-associated RAS 1 protein) (T12M4.12 protein)	unreviewed	2 out of 5	chloroplast [GO:0009507]; endoplasmic reticulum [GO:0005783]; Golgi apparatus [GO:0005794]; GTP binding [GO:0005525]; intracellular protein transport [GO:0006886]; vesicle-mediated transport [GO:0016192]	140	2017-01-18		cellular process;establishment of localization;establishment of localization in cell;establishment of protein localization;intracellular protein transport;intracellular transport;protein transport;transport;vesicle-mediated transport	binding;GTP binding;guanyl nucleotide binding;guanyl ribonucleotide binding;nucleotide binding;purine nucleotide binding;purine ribonucleoside triphosphate binding;purine ribonucleotide binding;ribonucleotide binding	cell part;chloroplast;cytoplasmic part;endoplasmic reticulum;Golgi apparatus;intracellular membrane-bounded organelle;intracellular organelle;intracellular part;membrane-bounded organelle;organelle;plastid		+	1.37289	0.028282	+	4.38886	7.77076e-06	1	1	0.298646	0.33734	0.608919	0.0906419	0.666562	0.129558	1.41168	0.337306	427493376	293180736	495398080	331462240	197391728	211635264	189922720	177914448	125744520	158884080	186365696	351531040	4.05357e+08	246829744	1.64527e+08	232260272	1	0.608919	0.405882	0.572977
Q8W108	AT4G14710	ARD3	1,2-dihydroxy-3-keto-5-methylthiopentene dioxygenase 3 (EC 1.13.11.54) (Acireductone dioxygenase (Fe(2+)-requiring) 3) (ARD 3) (Fe-ARD 3)	reviewed	3 out of 5	cytoplasm [GO:0005737]; nucleus [GO:0005634]; acireductone dioxygenase [iron(II)-requiring] activity [GO:0010309]; iron ion binding [GO:0005506]; L-methionine biosynthetic process from methylthioadenosine [GO:0019509]; methionine metabolic process [GO:0006555]	102	2016-11-30	FUNCTION: Catalyzes the formation of formate and 2-keto-4-methylthiobutyrate (KMTB) from 1,2-dihydroxy-3-keto-5-methylthiopentene (DHK-MTPene). {ECO:0000255|HAMAP-Rule:MF_03154}.	amine biosynthetic process;amine metabolic process;amino acid salvage;aspartate family amino acid biosynthetic process;aspartate family amino acid metabolic process;biosynthetic process;carboxylic acid biosynthetic process;carboxylic acid metabolic process;cellular amine metabolic process;cellular amino acid biosynthetic process;cellular amino acid metabolic process;cellular biosynthetic process;…	acireductone dioxygenase [iron(II)-requiring] activity;binding;catalytic activity;cation binding;dioxygenase activity;ion binding;iron ion binding;metal ion binding;oxidoreductase activity;oxidoreductase activity, acting on single donors with incorporation of molecular oxygen;oxidoreductase activity, acting on single donors with incorporation of molecular oxygen, incorporation of two atoms of oxy…	cell part;cytoplasm;intracellular membrane-bounded organelle;intracellular organelle;intracellular part;membrane-bounded organelle;nucleus;organelle	1,2-dihydroxy-3-keto-5-methylthiopentene dioxygenase 3	+	3.49637	0.00142069	+	3.3619	5.76803e-05	9	0	0.367149	0.0318717	1.55838	0.0556421	1.32544	0.186311	1.42893	0.0318677	1627849856	1718602496	1972691072	2098167936	2683734272	3507323904	2981344768	3678697728	4326828032	4882797056	5507255808	5309381120	1773047808	2.76308e+09	3662290176	5.23314e+09	1	1.55838	2.06553	2.9515
P0DH91	AT1G70490	ARF2	ADP-ribosylation factor 2-B (AtARF2) (ARF1-like protein U5)	reviewed	5 out of 5	Golgi apparatus [GO:0005794]; plasma membrane [GO:0005886]; vacuole [GO:0005773]; GTP binding [GO:0005525]; phospholipase activator activity [GO:0016004]; protein transport [GO:0015031]; small GTPase mediated signal transduction [GO:0007264]; vesicle-mediated transport [GO:0016192]	38	2017-01-18	FUNCTION: GTP-binding protein involved in protein trafficking; may modulate vesicle budding and uncoating within the Golgi apparatus.	biological regulation;cellular process;cellular response to stimulus;establishment of localization;establishment of protein localization;intracellular signal transduction;positive regulation of catalytic activity;positive regulation of molecular function;protein transport;regulation of biological process;regulation of catalytic activity;regulation of cellular process;regulation of metabolic proce…	binding;enzyme activator activity;enzyme regulator activity;GTP binding;guanyl nucleotide binding;guanyl ribonucleotide binding;lipase activator activity;nucleotide binding;phospholipase activator activity;purine nucleotide binding;purine ribonucleoside triphosphate binding;purine ribonucleotide binding;ribonucleotide binding	cell part;cytoplasmic part;Golgi apparatus;intracellular membrane-bounded organelle;intracellular organelle;intracellular part;membrane;membrane-bounded organelle;organelle;plasma membrane;vacuole	ADP-ribosylation factor 2-B	+	4.92713	0.000271845	+	5.46829	7.77454e-06	12	0	0.131101	0.31094	1.70825	0.000243917	1.41097	0.0450052	1.12616	0.310931	22615547904	24986669056	22233548800	38717603840	41643524096	38935724032	44311441408	60249145344	63764021248	63400046592	62717952000	63441915904	2.32786e+10	3.97656e+10	5.61082e+10	6.31866e+10	1	1.70825	2.41029	2.71437
O80483	AT1G09240	NAS3	Nicotianamine synthase 3 (EC 2.5.1.43) (S-adenosyl-L-methionine:S-adenosyl-L-methionine:S-adenosyl-methionine 3-amino-3-carboxypropyltransferase 3) (AtNAS3)	reviewed	3 out of 5	nicotianamine synthase activity [GO:0030410]; nicotianamine biosynthetic process [GO:0030418]; phloem transport [GO:0010233]; pollen development [GO:0009555]; pollen tube growth [GO:0009860]	103	2017-01-18	FUNCTION: Synthesizes nicotianamine, a polyamine which serves as a sensor for the physiological iron status within the plant, and/or might be involved in the transport of iron.	amine biosynthetic process;amine metabolic process;anatomical structure morphogenesis;biosynthetic process;carboxylic acid biosynthetic process;carboxylic acid metabolic process;cell growth;cell morphogenesis;cell morphogenesis involved in differentiation;cell tip growth;cellular amine metabolic process;cellular biogenic amine biosynthetic process;cellular biogenic amine metabolic process;cellula…	catalytic activity;nicotianamine synthase activity;transferase activity;transferase activity, transferring alkyl or aryl (other than methyl) groups		Nicotianamine synthase 3	+	2.68089	0.00374634	+	1.32254	0.00373323	3	3	0.487422	0.285413	5.8816	0.177248	3.48267	0.115696	1.43188	0.285412	50848496	26841152	16988322	67598552	39397664	449861664	867159552	258804800	813386176	856115520	1006809152	913992448	3.15593e+07	1.85619e+08	646450176	925639040	1	5.8816	20.4837	29.3301
O80480	AT1G09270	IMPA4	Importin subunit alpha-4 (IMPa-4)	reviewed	4 out of 5	cytosol [GO:0005829]; host cell [GO:0043657]; nuclear pore [GO:0005643]; nucleoplasm [GO:0005654]; nuclear localization sequence binding [GO:0008139]; protein transporter activity [GO:0008565]; host response to induction by symbiont of tumor, nodule or growth in host [GO:0080034]; NLS-bearing protein import into nucleus [GO:0006607]; symbiont intracellular protein transport in host [GO:0030581]	133	2017-01-18	FUNCTION: Binds to conventional NLS motifs and mediates nuclear protein import across the nuclear envelope. Acts as cellular receptor for the nuclear import of the virD2 protein of Agrobacterium and is essential for Agrobacterium-mediated root transformation. {ECO:0000269|PubMed:18836040}.	establishment of localization;establishment of localization in cell;establishment of protein localization;host response to induction by symbiont of tumor, nodule or growth in host;intracellular protein transport;intracellular transport;multi-organism process;nuclear import;nuclear transport;nucleocytoplasmic transport;protein import;protein import into nucleus;protein targeting;protein transport;…	protein transporter activity;substrate-specific transporter activity;transporter activity	cell part;cytoplasmic part;cytosol;envelope;intracellular organelle part;intracellular part;nuclear envelope;nuclear part;organelle envelope;organelle part	Importin subunit alpha-4	+	4.34473	0.000514523	+	4.59064	6.50407e-06	9	9	0.0372229	0.835981	2.2668	1.57078e-05	1.34444	0.132479	1.02466	0.836043	1079396608	1180604416	1108998144	2622912256	2452660736	2561282560	2517099776	4021393920	3728833792	2980245248	3538980352	4001266688	1.123e+09	2.54562e+09	3422442496	3.50683e+09	1	2.2668	3.04759	3.12274
Q9ZPF5	AT4G08870	ARGAH2	Arginase 2, mitochondrial (EC 3.5.3.1) (Arginine amidohydrolase 2)	reviewed	5 out of 5	chloroplast [GO:0009507]; mitochondrion [GO:0005739]; arginase activity [GO:0004053]; cobalt ion binding [GO:0050897]; arginine metabolic process [GO:0006525]; defense response to fungus [GO:0050832]; ornithine metabolic process [GO:0006591]; proline metabolic process [GO:0006560]; putrescine metabolic process [GO:0009445]; tyrosine metabolic process [GO:0006570]; urea cycle [GO:0000050]	127	2016-11-30	FUNCTION: Catalyzes the hydrolysis of L-arginine to urea and L-ornithine. The latter can be utilized in the urea cycle or as a precursor for the synthesis of both polyamines and proline (By similarity). {ECO:0000250}.	amide biosynthetic process;amine metabolic process;arginine metabolic process;aromatic amino acid family metabolic process;biosynthetic process;carboxylic acid metabolic process;cellular amide metabolic process;cellular amine metabolic process;cellular amino acid metabolic process;cellular aromatic compound metabolic process;cellular biogenic amine metabolic process;cellular biosynthetic process;…	arginase activity;binding;catalytic activity;cation binding;cobalt ion binding;hydrolase activity;hydrolase activity, acting on carbon-nitrogen (but not peptide) bonds;hydrolase activity, acting on carbon-nitrogen (but not peptide) bonds, in linear amidines;ion binding;metal ion binding;transition metal ion binding	cell part;chloroplast;cytoplasmic part;intracellular membrane-bounded organelle;intracellular organelle;intracellular part;membrane-bounded organelle;mitochondrion;organelle;plastid	Arginase 2, mitochondrial		1.088	0.0504873	+	5.67059	9.07029e-06	23	0	0.369736	0.025176	1.07509	0.645368	0.742881	0.104307	1.43769	0.0251723	29111642112	20889260032	23729893376	31190183936	26388867072	21688385536	23476666368	17843007488	17566597120	26662547456	26973896704	31023831040	24576931840	26422478848	19628756992	2.82201e+10	1	1.07509	0.798666	1.14823
Q940Y3	AT2G17410	ARID3	AT-rich interactive domain-containing protein 3 (ARID domain-containing protein 3)	reviewed	2 out of 5	nucleus [GO:0005634]; RNA polymerase II regulatory region sequence-specific DNA binding [GO:0000977]; transcription factor activity, sequence-specific DNA binding [GO:0003700]; transcriptional activator activity, RNA polymerase II transcription regulatory region sequence-specific binding [GO:0001228]; regulation of transcription, DNA-templated [GO:0006355]	102	2017-01-18		biological regulation;biosynthetic process;cellular biosynthetic process;cellular macromolecule biosynthetic process;cellular macromolecule metabolic process;cellular metabolic process;cellular nitrogen compound metabolic process;cellular process;macromolecule biosynthetic process;macromolecule metabolic process;metabolic process;nitrogen compound metabolic process;nucleic acid metabolic process;…	binding;DNA binding;nucleic acid binding;nucleic acid binding transcription factor activity;sequence-specific DNA binding transcription factor activity	cell part;intracellular membrane-bounded organelle;intracellular organelle;intracellular part;membrane-bounded organelle;nucleus;organelle	AT-rich interactive domain-containing protein 3	+	1.39764	0.0268999	+	1.85539	0.00099435	5	0	-0.359433	0.0201403	1.26978	0.712468	2.24998	0.0677039	0.703185	0.0201405	29861864	46944592	86504816	31082426	116243304	60043016	146128592	159415504	161032464	109431184	126410336	92247984	5.44371e+07	6.91229e+07	155525520	109363168	1	1.26978	2.85698	2.00898
Q9ZPZ4	AT1G09310	T31J12	Putative uncharacterized protein At1g09310 (T31J12.3 protein) (Uncharacterized protein)	unreviewed	1 out of 5	apoplast [GO:0048046]	117	2017-01-18				apoplast;extracellular region		+	1.48039	0.0230519	+	3.53383	4.67134e-05	8	1	0.25233	0.296649	0.650445	0.493937	0.327041	0.0676134	1.32013	0.296661	91841728	359694752	205829280	214869520	153832672	58877976	43088352	40895264	55852688	82745072	58551280	43306084	219121920	1.42527e+08	4.66121e+07	6.15341e+07	1	0.650445	0.212722	0.280821
P45951	AT2G41460	ARP	DNA-(apurinic or apyrimidinic site) lyase, chloroplastic (EC 4.2.99.18) (Apurinic endonuclease-redox protein)	reviewed	5 out of 5	chloroplast nucleoid [GO:0042644]; nucleus [GO:0005634]; DNA binding [GO:0003677]; DNA-(apurinic or apyrimidinic site) lyase activity [GO:0003906]; double-stranded DNA 3'-5' exodeoxyribonuclease activity [GO:0008311]; metal ion binding [GO:0046872]; base-excision repair [GO:0006284]; positive regulation of transcription, DNA-templated [GO:0045893]	143	2016-11-30	FUNCTION: Repairs oxidative DNA damages, seems also to act as a redox factor (PubMed:7512729). Is multifunctional and may be involved both in DNA repair and in the regulation of transcription (PubMed:7512729). Exhibits apurinic/apyrimidinic (AP) endonuclease activity (PubMed:25569774, PubMed:21781197, PubMed:25228464). Catalyzes the conversion of 3'-phosphor-alpha,beta-unsaturated aldehyde (3'-PU…	base-excision repair;biological regulation;cellular macromolecule metabolic process;cellular metabolic process;cellular nitrogen compound metabolic process;cellular process;cellular response to stimulus;cellular response to stress;DNA metabolic process;DNA repair;macromolecule metabolic process;metabolic process;nitrogen compound metabolic process;nucleic acid metabolic process;nucleic acid phosp…	3'-5' exonuclease activity;3'-5'-exodeoxyribonuclease activity;binding;carbon-oxygen lyase activity;catalytic activity;cation binding;deoxyribonuclease activity;DNA binding;DNA-(apurinic or apyrimidinic site) lyase activity;double-stranded DNA specific 3'-5' exodeoxyribonuclease activity;double-stranded DNA specific exodeoxyribonuclease activity;exodeoxyribonuclease activity;exodeoxyribonuclease …	cell part;chloroplast nucleoid;chloroplast part;cytoplasmic part;intracellular membrane-bounded organelle;intracellular non-membrane-bounded organelle;intracellular organelle;intracellular organelle part;intracellular part;membrane-bounded organelle;non-membrane-bounded organelle;nucleoid;nucleus;organelle;organelle part;plastid nucleoid;plastid part	DNA-(apurinic or apyrimidinic site) lyase, chloroplastic		0.00390858	0.98943	+	0.626156	0.0321343	1	0	0.16047	0.840289	1.79369	0.827981	0.621859	0.858793	1.17506	0.84028	70387384	15652977	51162912	74647424	9155745	162297024	18935860	101128120	32975592	15408191	93438000	70983736	4.57344e+07	8.20334e+07	5.10132e+07	59943309	1	1.79369	1.11542	1.31068
Q9SA52	AT1G09340	CSP41B	Chloroplast stem-loop binding protein of 41 kDa b, chloroplastic (CSP41-b) (Heteroglycan-interacting protein 1.3) (Protein CHLOROPLAST RNA BINDING) (Protein Gb5f)	reviewed	5 out of 5	apoplast [GO:0048046]; chloroplast [GO:0009507]; chloroplast envelope [GO:0009941]; chloroplast stroma [GO:0009570]; membrane [GO:0016020]; peroxisome [GO:0005777]; plasmodesma [GO:0009506]; plastid-encoded plastid RNA polymerase complex [GO:0000427]; plastoglobule [GO:0010287]; ribosome [GO:0005840]; stromule [GO:0010319]; vacuole [GO:0005773]; catalytic activity [GO:0003824]; coenzyme binding […	109	2016-11-30	FUNCTION: Binds and cleaves RNA, particularly in stem-loops. Associates with pre-ribosomal particles in chloroplasts, and participates in chloroplast ribosomal RNA metabolism, probably during the final steps of 23S rRNA maturation. May enhance transcription by the plastid-encoded polymerase and translation in plastid via the stabilization of ribosome assembly intermediates. Required for chloropla…	alcohol metabolic process;biological regulation;biosynthetic process;carbohydrate catabolic process;carbohydrate metabolic process;catabolic process;cell communication;cellular biosynthetic process;cellular carbohydrate metabolic process;cellular component organization;cellular component organization at cellular level;cellular component organization or biogenesis;cellular component organization o…	binding;carbohydrate binding;heteropolysaccharide binding;nucleic acid binding;pattern binding;polysaccharide binding;RNA binding;rRNA binding	apoplast;cell junction;cell part;cell-cell junction;chloroplast;chloroplast envelope;chloroplast part;chloroplast stroma;cytoplasmic part;envelope;extracellular region;intracellular membrane-bounded organelle;intracellular non-membrane-bounded organelle;intracellular organelle;intracellular organelle part;intracellular part;macromolecular complex;membrane;membrane-bounded organelle;microbody;non-…	Chloroplast stem-loop binding protein of 41 kDa b, chloroplastic	+	3.6863	0.0012521	+	6.7964	0	21	21	-0.234928	0.281686	0.514646	0.0015432	0.746558	0.078598	0.806853	0.281739	156710000000	149735000000	157182000000	80012050432	90980171776	67611549696	68728152064	59156992000	50246414336	36911902720	64214523904	42599493632	1.54542e+11	7.95346e+10	5.93772e+10	4.79086e+10	1	0.514646	0.384213	0.310003
O80522	AT1G09390	At1g09390	GDSL esterase/lipase At1g09390 (EC 3.1.1.-) (Extracellular lipase At1g09390)	reviewed	2 out of 5	chloroplast stroma [GO:0009570]; extracellular region [GO:0005576]; hydrolase activity, acting on ester bonds [GO:0016788]; lipid catabolic process [GO:0016042]	87	2016-11-30		catabolic process;lipid catabolic process;lipid metabolic process;metabolic process;primary metabolic process	catalytic activity;hydrolase activity;hydrolase activity, acting on ester bonds	cell part;chloroplast part;chloroplast stroma;cytoplasmic part;extracellular region;intracellular organelle part;intracellular part;organelle part;plastid part;plastid stroma	GDSL esterase/lipase At1g09390	+	4.65422	0.000382166	+	3.2068	7.72201e-05	3	3	0.271737	0.17915	2.95791	0.00162207	1.4365	0.127193	1.27566	0.179173	129602504	81625608	98939624	329179392	273910048	314359200	335011296	395688384	587214272	570203072	544290624	566718656	1.03389e+08	3.05816e+08	4.39305e+08	5.60404e+08	1	2.95791	4.24904	5.42033
O80526	AT1G09430	ACLA	ATP-citrate synthase alpha chain protein 3 (ATP-citrate synthase A-3) (EC 2.3.3.8) (ATP-citrate lyase A-3) (Citrate cleavage enzyme A-3)	reviewed	3 out of 5	citrate lyase complex [GO:0009346]; cytosol [GO:0005829]; ATP binding [GO:0005524]; ATP citrate synthase activity [GO:0003878]; acetyl-CoA biosynthetic process [GO:0006085]; fatty acid biosynthetic process [GO:0006633]	100	2016-11-30	FUNCTION: ATP citrate-lyase is the primary enzyme responsible for the synthesis of cytosolic acetyl-CoA, used for the elongation of fatty acids and biosynthesis of isoprenoids, flavonoids and malonated derivatives. May supply substrate to the cytosolic acetyl-CoA carboxylase, which generates the malonyl-CoA used for the synthesis of a multitude of compounds, including very long chain fatty acids …	acetyl-CoA biosynthetic process;acetyl-CoA metabolic process;biosynthetic process;cellular biosynthetic process;cellular metabolic process;cellular process;coenzyme biosynthetic process;coenzyme metabolic process;cofactor biosynthetic process;cofactor metabolic process;lipid metabolic process;metabolic process;primary metabolic process	adenyl nucleotide binding;adenyl ribonucleotide binding;ATP binding;ATP citrate synthase activity;binding;catalytic activity;nucleotide binding;purine nucleotide binding;purine ribonucleoside triphosphate binding;purine ribonucleotide binding;ribonucleotide binding;transferase activity;transferase activity, transferring acyl groups;transferase activity, transferring acyl groups, acyl groups conve…	cell part;citrate lyase complex;cytoplasmic part;cytosol;intracellular part;macromolecular complex;protein complex	ATP-citrate synthase alpha chain protein 3	+	1.52919	0.0210251	+	4.64498	6.72269e-06	17	11	-0.123226	0.408464	1.14771	0.459806	1.45617	0.0633831	0.887695	0.40853	2382949376	1823647616	2554813184	2010571648	2664120576	3085478144	3178079232	4183611392	3938439936	2764189184	3299373312	3967505920	2253803392	2586723456	3.76671e+09	3343689472	1	1.14771	1.67127	1.48358
P17094	AT1G43170	ARP1	60S ribosomal protein L3-1 (Protein EMBRYO DEFECTIVE 2207)	reviewed	5 out of 5	cell wall [GO:0005618]; cytosol [GO:0005829]; cytosolic large ribosomal subunit [GO:0022625]; cytosolic ribosome [GO:0022626]; membrane [GO:0016020]; nucleolus [GO:0005730]; plasma membrane [GO:0005886]; plasmodesma [GO:0009506]; vacuolar membrane [GO:0005774]; vacuole [GO:0005773]; mRNA binding [GO:0003729]; structural constituent of ribosome [GO:0003735]; translation [GO:0006412]	137	2017-01-18		biosynthetic process;cellular biosynthetic process;cellular macromolecule biosynthetic process;cellular macromolecule metabolic process;cellular metabolic process;cellular process;cellular protein metabolic process;macromolecule biosynthetic process;macromolecule metabolic process;metabolic process;primary metabolic process;protein metabolic process;translation	structural constituent of ribosome;structural molecule activity	cell junction;cell part;cell wall;cell-cell junction;cytoplasmic part;cytosol;cytosolic large ribosomal subunit;cytosolic part;cytosolic ribosome;external encapsulating structure;intracellular membrane-bounded organelle;intracellular non-membrane-bounded organelle;intracellular organelle;intracellular organelle part;intracellular part;large ribosomal subunit;macromolecular complex;membrane;membra…	60S ribosomal protein L3-1		0.760528	0.104986	+	3.5053	4.75248e-05	29	0	-0.366818	0.134732	0.807661	0.371033	1.75641	0.111636	0.705624	0.134738	18069239808	19380072448	20045230080	12684180480	24908843008	8843094016	26414260224	32136933376	23009562624	20597041152	23564165120	13390047232	1.91648e+10	1.54787e+10	2.71869e+10	19183751168	1	0.807661	1.41858	1.00099
F4JUL9	AT4G14147	ARPC4	Actin-related protein 2/3 complex subunit 4 (Actin-related protein C4) (Arp2/3 complex 20 kDa subunit) (p20-ARC)	reviewed	4 out of 5	Arp2/3 protein complex [GO:0005885]; cell projection [GO:0042995]; cytoplasm [GO:0005737]; actin filament polymerization [GO:0030041]; Arp2/3 complex-mediated actin nucleation [GO:0034314]	38	2017-01-18	FUNCTION: Functions as actin-binding component of the Arp2/3 complex which is involved in regulation of actin polymerization and together with an activating nucleation-promoting factor (NPF) mediates the formation of branched actin networks. Seems to contact the mother actin filament (By similarity). Arp2/3 complex plays a critical role in the control of cell morphogenesis via the modulation of c…	actin cytoskeleton organization;actin filament organization;actin filament polymerization;actin filament-based process;actin nucleation;actin polymerization or depolymerization;Arp2/3 complex-mediated actin nucleation;biological regulation;cellular component assembly;cellular component assembly at cellular level;cellular component organization;cellular component organization at cellular level;cel…		Arp2/3 protein complex;cell part;cell projection;cytoplasm;cytoskeletal part;intracellular organelle part;intracellular part;macromolecular complex;organelle part;protein complex	Actin-related protein 2/3 complex subunit 4		0.298518	0.371523	+	5.9214	1.09439e-05	2	0	-0.134653	0.371617	1.06705	0.583304	1.13921	0.467789	0.861162	0.371653	125297816	98158576	110779880	106949352	111433456	138265072	124033712	111743568	170517904	107599560	117958288	124328184	1.11412e+08	1.18883e+08	135431728	1.16629e+08	1	1.06705	1.21559	1.04682
Q42565	AT1G25220	ASB1	Anthranilate synthase beta subunit 1, chloroplastic (EC 4.1.3.27) (Anthranilate synthase component 2-1) (Anthranilate synthase, glutamine amidotransferase component 2-1) (Protein TRYPTOPHAN BIOSYNTHESIS 4) (Protein WEAK ETHYLENE INSENSITIVE 7)	reviewed	5 out of 5	anthranilate synthase complex [GO:0005950]; chloroplast [GO:0009507]; cytosol [GO:0005829]; anthranilate synthase activity [GO:0004049]; cellular amino acid biosynthetic process [GO:0008652]; glutamine metabolic process [GO:0006541]; regulation of auxin biosynthetic process [GO:0010600]; tryptophan biosynthetic process [GO:0000162]	132	2016-11-30	FUNCTION: Part of a heterotetrameric complex that catalyzes the two-step biosynthesis of anthranilate, an intermediate in the biosynthesis of L-tryptophan. In the first step, the glutamine-binding beta subunit of anthranilate synthase (AS) provides the glutamine amidotransferase activity which generates ammonia as a substrate that, along with chorismate, is used in the second step, catalyzed by t…	amine biosynthetic process;amine metabolic process;aromatic amino acid family biosynthetic process;aromatic amino acid family metabolic process;aromatic compound biosynthetic process;biological regulation;biosynthetic process;carboxylic acid biosynthetic process;carboxylic acid metabolic process;cellular amine metabolic process;cellular amino acid biosynthetic process;cellular amino acid metaboli…	anthranilate synthase activity;carbon-carbon lyase activity;catalytic activity;lyase activity;oxo-acid-lyase activity	cell part;chloroplast;cytoplasmic part;intracellular membrane-bounded organelle;intracellular organelle;intracellular part;membrane-bounded organelle;organelle;plastid	Anthranilate synthase beta subunit 1, chloroplastic		0.657918	0.135633	+	4.14953	1.21212e-05	3	0	-0.462894	0.217755	1.33901	0.035487	1.16515	0.724592	0.61485	0.217753	432940000	524355584	509342624	566665536	717912640	679267008	844691904	438381504	1005103552	608052096	316504288	482329120	4.88879e+08	6.54615e+08	7.62726e+08	4.68962e+08	1	1.33901	1.56015	0.959259
Q39019	AT1G09840	ASK10	Shaggy-related protein kinase kappa (EC 2.7.11.1) (ASK-kappa) (AtK-1)	reviewed	3 out of 5	plasma membrane [GO:0005886]; ATP binding [GO:0005524]; protein serine/threonine kinase activity [GO:0004674]	143	2017-01-18	FUNCTION: May mediate extracellular signals to regulate transcription in differentiating cells. {ECO:0000250}.		adenyl nucleotide binding;adenyl ribonucleotide binding;ATP binding;binding;catalytic activity;kinase activity;nucleotide binding;phosphotransferase activity, alcohol group as acceptor;protein kinase activity;protein serine/threonine kinase activity;purine nucleotide binding;purine ribonucleoside triphosphate binding;purine ribonucleotide binding;ribonucleotide binding;transferase activity;transf…	cell part;membrane;plasma membrane	Shaggy-related protein kinase kappa	+	1.52396	0.0211849	+	3.24658	7.32733e-05	2	0	1.04544	0.0511982	1.04789	0.886568	0.463802	0.0886677	2.57619	0.0511967	118749072	95094040	118306248	154329568	93140784	100585520	87839304	25966880	47622788	179652496	123717960	112501296	1.10716e+08	116018624	5.38097e+07	1.38624e+08	1	1.04789	0.486013	1.25206
P94014	AT1G09560	GLP4	Germin-like protein subfamily 2 member 1	reviewed	5 out of 5	apoplast [GO:0048046]; cell wall [GO:0005618]; nucleus [GO:0005634]; plasmodesma [GO:0009506]; manganese ion binding [GO:0030145]; nutrient reservoir activity [GO:0045735]; oxalate decarboxylase activity [GO:0046564]; oxalate metabolic process [GO:0033609]; plasmodesmata-mediated intercellular transport [GO:0010497]; regulation of root development [GO:2000280]; response to cold [GO:0009409]	120	2016-11-30	FUNCTION: May play a role in plant defense. Probably has no oxalate oxidase activity even if the active site is conserved.	biological regulation;cellular process;establishment of localization;intercellular transport;plasmodesmata-mediated intercellular transport;regulation of biological process;regulation of developmental process;regulation of multicellular organismal development;regulation of multicellular organismal process;regulation of root development;response to abiotic stimulus;response to cold;response to sti…	binding;cation binding;ion binding;manganese ion binding;metal ion binding;nutrient reservoir activity;transition metal ion binding	apoplast;cell junction;cell part;cell wall;cell-cell junction;external encapsulating structure;extracellular region;intracellular membrane-bounded organelle;intracellular organelle;intracellular part;membrane-bounded organelle;nucleus;organelle;plasmodesma	Germin-like protein subfamily 2 member 1	+	4.41119	0.000495413	+	2.25031	0.000402361	6	4	0.40426	0.151709	3.17261	0.00260809	1.72217	0.110251	1.44528	0.151691	5285697536	7253505536	6378269184	15187245056	19815241728	25015203840	24015435776	30448134144	48896819200	45219487744	44770967552	59394220032	6.30582e+09	2.00059e+10	34453463040	49794891776	1	3.17261	5.46375	7.89665
Q9SPE6	AT3G56190	ASNAP2	Alpha-soluble NSF attachment protein 2 (Alpha-SNAP2) (N-ethylmaleimide-sensitive factor attachment protein alpha 2)	reviewed	4 out of 5	membrane [GO:0016020]; plasma membrane [GO:0005886]; plasmodesma [GO:0009506]; SNARE complex [GO:0031201]; vacuolar membrane [GO:0005774]; vacuole [GO:0005773]; soluble NSF attachment protein activity [GO:0005483]; syntaxin binding [GO:0019905]; intracellular protein transport [GO:0006886]; membrane fusion [GO:0061025]; SNARE complex disassembly [GO:0035494]	123	2016-11-30	FUNCTION: Required for vesicular transport between the endoplasmic reticulum and the Golgi apparatus. Binds to SNARE complex and then recruits NSF to disassemble it (By similarity). {ECO:0000250}.	cellular component disassembly;cellular component disassembly at cellular level;cellular component organization;cellular component organization at cellular level;cellular component organization or biogenesis;cellular component organization or biogenesis at cellular level;cellular macromolecular complex disassembly;cellular macromolecular complex subunit organization;cellular process;cellular prot…	binding;protein binding;SNARE binding;soluble NSF attachment protein activity;syntaxin binding	cell junction;cell part;cell-cell junction;cytoplasmic part;intracellular membrane-bounded organelle;intracellular organelle;intracellular organelle part;intracellular part;macromolecular complex;membrane;membrane part;membrane-bounded organelle;organelle;organelle membrane;organelle part;plasma membrane;plasmodesma;protein complex;SNARE complex;vacuolar membrane;vacuolar part;vacuole	Alpha-soluble NSF attachment protein 2	+	1.24756	0.0359963	+	3.23528	7.30539e-05	10	0	0.202147	0.521227	1.60653	0.00173954	1.09142	0.985168	1.12817	0.521228	2698619392	2316316672	2638149120	4239228160	3759666432	4296014848	2699804160	7070417920	3648662016	5000285184	4677624832	5460869120	2.55103e+09	4.0983e+09	4.47296e+09	5046259712	1	1.60653	1.7534	1.97813
P46645	AT5G19550	ASP2	Aspartate aminotransferase, cytoplasmic isozyme 1 (EC 2.6.1.1) (Transaminase A)	reviewed	5 out of 5	cell wall [GO:0005618]; cytosol [GO:0005829]; plasma membrane [GO:0005886]; plasmodesma [GO:0009506]; vacuolar membrane [GO:0005774]; copper ion binding [GO:0005507]; identical protein binding [GO:0042802]; L-aspartate:2-oxoglutarate aminotransferase activity [GO:0004069]; L-phenylalanine:2-oxoglutarate aminotransferase activity [GO:0080130]; pyridoxal phosphate binding [GO:0030170]; 2-oxoglutara…	135	2016-11-30	FUNCTION: Important for the metabolism of amino acids and Krebs-cycle related organic acids. Involved in plant nitrogen metabolism of Asp and Asp-derived amino acids and in the synthesis of Asp/Asn for seed storage (PubMed:12068109). May be involved in the assessment of the pyridoxal phosphate levels in the cell (PubMed:21511809). {ECO:0000269|PubMed:12068109, ECO:0000269|PubMed:7894512, ECO:0000…	2-oxoglutarate metabolic process;amine metabolic process;aspartate family amino acid metabolic process;aspartate metabolic process;biosynthetic process;carboxylic acid metabolic process;cellular amine metabolic process;cellular amino acid metabolic process;cellular ketone metabolic process;cellular metabolic process;cellular nitrogen compound metabolic process;cellular process;dicarboxylic acid m…	binding;catalytic activity;cation binding;cofactor binding;copper ion binding;ion binding;L-aspartate:2-oxoglutarate aminotransferase activity;L-phenylalanine aminotransferase activity;L-phenylalanine:2-oxoglutarate aminotransferase activity;metal ion binding;pyridoxal phosphate binding;transaminase activity;transferase activity;transferase activity, transferring nitrogenous groups;transition met…	cell junction;cell part;cell wall;cell-cell junction;cytoplasmic part;cytosol;external encapsulating structure;intracellular organelle part;intracellular part;membrane;organelle membrane;organelle part;plasma membrane;plasmodesma;vacuolar membrane;vacuolar part	Aspartate aminotransferase, cytoplasmic isozyme 1	+	1.21377	0.0384726	+	4.65762	6.75295e-06	26	0	-0.105708	0.559422	1.24405	0.194794	1.30419	0.151016	0.905075	0.559419	10883299328	8677358592	11426299904	11672408064	11149751296	15727090688	13645592576	19560445952	17069523968	12142320640	18912757760	14448073728	1.0329e+10	12849750016	16758520832	15167717376	1	1.24405	1.62247	1.46846
O04486	AT1G09630	RABA2A	Ras-related protein RABA2a (AtRABA2a) (Ras-related protein Rab11C) (AtRab11C)	reviewed	4 out of 5	cell plate [GO:0009504]; cytosol [GO:0005829]; endosome [GO:0005768]; endosome membrane [GO:0010008]; Golgi apparatus [GO:0005794]; plasma membrane [GO:0005886]; GTP binding [GO:0005525]; cytokinesis by cell plate formation [GO:0000911]; protein transport [GO:0015031]; small GTPase mediated signal transduction [GO:0007264]	135	2016-11-30	FUNCTION: Intracellular vesicle trafficking and protein transport. {ECO:0000250}.	biological regulation;cell cycle cytokinesis;cell cycle process;cellular process;cellular response to stimulus;cytokinesis;cytokinesis by cell plate formation;establishment of localization;establishment of localization in cell;establishment of protein localization;intracellular protein transport;intracellular signal transduction;intracellular transport;metabolic process;protein transport;Rab prot…	binding;catalytic activity;GTP binding;GTPase activity;guanyl nucleotide binding;guanyl ribonucleotide binding;hydrolase activity;hydrolase activity, acting on acid anhydrides;hydrolase activity, acting on acid anhydrides, in phosphorus-containing anhydrides;nucleoside-triphosphatase activity;nucleotide binding;purine nucleotide binding;purine ribonucleoside triphosphate binding;purine ribonucleo…	cell part;cell plate;cytoplasmic part;cytosol;endosomal part;endosome;endosome membrane;Golgi apparatus;intracellular membrane-bounded organelle;intracellular organelle;intracellular organelle part;intracellular part;membrane;membrane-bounded organelle;organelle;organelle membrane;organelle part;plasma membrane	Ras-related protein RABA2a		0.583883	0.163804	+	4.70174	6.90449e-06	4	3	-0.0295525	0.858708	1.34221	0.174921	1.0344	0.856851	0.958513	0.858636	1148078592	1127399168	1089142400	1079457152	1559081088	1877476736	1248524416	1447370112	1975473664	1281846528	1665993728	1529727616	1.12154e+09	1.50534e+09	1.55712e+09	1492522624	1	1.34221	1.38838	1.33078
P46248	AT4G31990	ASP5	Aspartate aminotransferase, chloroplastic (EC 2.6.1.1) (Transaminase A)	reviewed	5 out of 5	amyloplast [GO:0009501]; chloroplast [GO:0009507]; mitochondrion [GO:0005739]; identical protein binding [GO:0042802]; L-aspartate:2-oxoglutarate aminotransferase activity [GO:0004069]; L-phenylalanine:2-oxoglutarate aminotransferase activity [GO:0080130]; pyridoxal phosphate binding [GO:0030170]; 2-oxoglutarate metabolic process [GO:0006103]; aspartate metabolic process [GO:0006531]; biosyntheti…	135	2016-11-30	FUNCTION: Amino acid aminotransferase important for the metabolism of amino acids and Krebs-cycle related organic acids. No activity with D-Asp or D-Ala as amino donors. In plants, it is involved in nitrogen metabolism and in aspects of carbon and energy metabolism. {ECO:0000269|PubMed:18318836, ECO:0000269|PubMed:7766905, ECO:0000269|PubMed:9535706}.	2-oxoglutarate metabolic process;amine metabolic process;aspartate family amino acid metabolic process;aspartate metabolic process;biosynthetic process;carboxylic acid metabolic process;cellular amine metabolic process;cellular amino acid metabolic process;cellular ketone metabolic process;cellular metabolic process;cellular nitrogen compound metabolic process;cellular process;dicarboxylic acid m…	binding;catalytic activity;cofactor binding;L-aspartate:2-oxoglutarate aminotransferase activity;L-phenylalanine aminotransferase activity;L-phenylalanine:2-oxoglutarate aminotransferase activity;pyridoxal phosphate binding;transaminase activity;transferase activity;transferase activity, transferring nitrogenous groups;vitamin B6 binding;vitamin binding	amyloplast;cell part;chloroplast;cytoplasmic part;intracellular membrane-bounded organelle;intracellular organelle;intracellular part;membrane-bounded organelle;organelle;plastid	Aspartate aminotransferase, chloroplastic	+	3.3677	0.00167841	+	3.04609	9.68196e-05	28	0	0.262822	0.236836	1.36281	0.0406849	1.65247	0.0108053	1.33141	0.236812	276568000000	332974000000	320003000000	486618000000	418269000000	361902000000	697550000000	610876000000	784901000000	1108930000000	1040240000000	637899000000	3.09848e+11	422263000000	6.97776e+11	929023000000	1	1.36281	2.25199	2.99832
F4HQH8	AT1G01080	At1g01080	RNA-binding (RRM/RBD/RNP motifs) family protein	unreviewed	2 out of 5	chloroplast [GO:0009507]; chloroplast envelope [GO:0009941]; chloroplast stroma [GO:0009570]; nucleus [GO:0005634]; mRNA binding [GO:0003729]; nucleotide binding [GO:0000166]	44	2017-01-18			binding;nucleic acid binding;nucleotide binding	cell part;chloroplast;chloroplast envelope;chloroplast part;chloroplast stroma;cytoplasmic part;envelope;intracellular membrane-bounded organelle;intracellular organelle;intracellular organelle part;intracellular part;membrane-bounded organelle;nucleus;organelle;organelle envelope;organelle part;plastid;plastid envelope;plastid part;plastid stroma		+	2.00067	0.00947144	+	5.75128	9.62696e-06	10	0	-0.339924	0.166582	0.561589	0.0155071	1.13519	0.560934	0.706516	0.166593	16291988480	11875617792	17725464576	8093618688	7868866560	9810555904	8221970432	12943348736	8091950080	5644648448	8704311296	6321773568	1.52977e+10	8.59101e+09	9.75242e+09	6.89024e+09	1	0.561589	0.63751	0.450411
P43333	AT1G09760	At1g09760	U2 small nuclear ribonucleoprotein A' (U2 snRNP A')	reviewed	4 out of 5	Cajal body [GO:0015030]; chloroplast [GO:0009507]; cytoplasm [GO:0005737]; cytosol [GO:0005829]; intracellular ribonucleoprotein complex [GO:0030529]; nucleolus [GO:0005730]; nucleoplasm [GO:0005654]; nucleus [GO:0005634]; RNA binding [GO:0003723]; mRNA splicing, via spliceosome [GO:0000398]; response to cold [GO:0009409]	123	2016-11-02	FUNCTION: This protein is associated with sn-RNP U2. It helps the A' protein to bind stem loop IV of U2 snRNA (By similarity). {ECO:0000250}.	cellular macromolecule metabolic process;cellular metabolic process;cellular nitrogen compound metabolic process;cellular process;macromolecule metabolic process;metabolic process;mRNA metabolic process;mRNA processing;nitrogen compound metabolic process;nuclear mRNA splicing, via spliceosome;nucleic acid metabolic process;nucleobase-containing compound metabolic process;primary metabolic process…	binding;nucleic acid binding;RNA binding	Cajal body;cell part;chloroplast;cytoplasm;cytoplasmic part;cytosol;intracellular membrane-bounded organelle;intracellular non-membrane-bounded organelle;intracellular organelle;intracellular organelle part;intracellular part;macromolecular complex;membrane-bounded organelle;non-membrane-bounded organelle;nuclear body;nuclear part;nucleolus;nucleoplasm;nucleoplasm part;nucleus;organelle;organelle…	U2 small nuclear ribonucleoprotein A'		0.783264	0.09939	+	6.3247	0	10	10	-0.0851135	0.478229	0.929823	0.502602	1.28339	0.0665318	0.916882	0.478302	3127532544	2387437824	2725383936	2289658112	2689049088	2683361024	2767917568	3618784256	3446696960	2594256640	3233841408	3187972096	2746784768	2.55402e+09	3.2778e+09	3.00536e+09	1	0.929823	1.19332	1.09414
P92948	AT1G09770	CDC5	Cell division cycle 5-like protein (Cdc5-like protein) (Atypical R2R3-MYB transcription factor CDC5) (MOS4-associated complex protein 1) (MAC protein 1) (Protein MYB DOMAIN CELL DIVISION CYCLE 5) (AtMYBCD5)	reviewed	5 out of 5	chloroplast [GO:0009507]; spliceosomal complex [GO:0005681]; DNA binding [GO:0003677]; transcription factor activity, sequence-specific DNA binding [GO:0003700]; cell cycle [GO:0007049]; defense response signaling pathway, resistance gene-dependent [GO:0009870]; defense response signaling pathway, resistance gene-independent [GO:0010204]; defense response to bacterium [GO:0042742]; defense respon…	125	2016-11-30	FUNCTION: Component of the MAC complex that probably regulates defense responses through transcriptional control and thereby is essential for plant innate immunity. Possesses a sequence specific DNA sequence 'CTCAGCG' binding activity. Involved in mRNA splicing and cell cycle control. May also play a role in the response to DNA damage. {ECO:0000250|UniProtKB:Q99459, ECO:0000269|PubMed:17298883, E…	activation of immune response;activation of innate immune response;biological regulation;biosynthetic process;cell cycle;cellular biosynthetic process;cellular macromolecule biosynthetic process;cellular macromolecule metabolic process;cellular metabolic process;cellular nitrogen compound metabolic process;cellular process;cellular response to stimulus;cellular response to stress;defense response…	binding;chromatin binding;DNA binding;nucleic acid binding;nucleic acid binding transcription factor activity;sequence-specific DNA binding transcription factor activity	cell part;chloroplast;cytoplasmic part;intracellular membrane-bounded organelle;intracellular organelle;intracellular organelle part;intracellular part;macromolecular complex;membrane-bounded organelle;nuclear part;organelle;organelle part;plastid;ribonucleoprotein complex;spliceosomal complex	Cell division cycle 5-like protein		0.303797	0.365368	+	4.61814	6.60429e-06	8	8	-0.27806	0.383998	0.997553	0.937704	1.07884	0.965511	0.718754	0.383997	408382368	402321472	437190656	376272128	462403680	406165056	370274720	682977920	289733120	246137120	364904736	354234432	415964832	4.14947e+08	447661920	3.21759e+08	1	0.997553	1.0762	0.773524
Q2HIQ2	AT1G01170	At1g01170	At1g01170 (Uncharacterized protein)	unreviewed	1 out of 5	integral component of membrane [GO:0016021]; membrane [GO:0016020]; mitochondrion [GO:0005739]	72	2017-01-18				cell part;cytoplasmic part;intracellular membrane-bounded organelle;intracellular organelle;intracellular part;membrane;membrane-bounded organelle;mitochondrion;organelle			0.095283	0.732803	+	6.40928	0	5	0	-0.0978765	0.505706	1.03669	0.668912	1.02117	0.913948	0.903646	0.50571	10392013824	11771909120	12488737792	12309936128	12902420480	10711612416	12681725952	14078672896	9924008960	12246179840	9282378752	11621160960	11550886912	1.19747e+10	12228135936	1.10499e+10	1	1.03669	1.05863	0.956628
Q8GSJ1	AT1G09795	HISN1B	ATP phosphoribosyltransferase 2, chloroplastic (ATP-PRTase 2) (AtATP-PRT2) (EC 2.4.2.17)	reviewed	4 out of 5	chloroplast [GO:0009507]; chloroplast stroma [GO:0009570]; ATP phosphoribosyltransferase activity [GO:0003879]; magnesium ion binding [GO:0000287]; histidine biosynthetic process [GO:0000105]	106	2016-11-02	FUNCTION: Catalyzes the condensation of ATP and 5-phosphoribose 1-diphosphate to form N'-(5'-phosphoribosyl)-ATP (PR-ATP).	amine biosynthetic process;amine metabolic process;biosynthetic process;carboxylic acid biosynthetic process;carboxylic acid metabolic process;cellular amine metabolic process;cellular amino acid biosynthetic process;cellular amino acid metabolic process;cellular biosynthetic process;cellular ketone metabolic process;cellular metabolic process;cellular nitrogen compound biosynthetic process;cellu…	ATP phosphoribosyltransferase activity;binding;catalytic activity;cation binding;ion binding;magnesium ion binding;metal ion binding;transferase activity;transferase activity, transferring glycosyl groups;transferase activity, transferring pentosyl groups	cell part;chloroplast;chloroplast part;chloroplast stroma;cytoplasmic part;intracellular membrane-bounded organelle;intracellular organelle;intracellular organelle part;intracellular part;membrane-bounded organelle;organelle;organelle part;plastid;plastid part;plastid stroma	ATP phosphoribosyltransferase 2, chloroplastic	+	2.87099	0.00298113	+	7.75427	0	10	9	-0.517905	0.00295869	0.797659	0.0723006	1.37512	0.0318236	0.592293	0.0029585	2114082688	1727999488	2163949824	1415224192	1675899904	1699643136	2024853888	2550003456	2013002240	1277480704	1273579264	1350884992	2.00201e+09	1.59692e+09	2.19595e+09	1300648320	1	0.797659	1.09687	0.649671
P52420	AT1G09830	PUR2	Phosphoribosylamine--glycine ligase, chloroplastic (EC 6.3.4.13) (Glycinamide ribonucleotide synthetase) (GARS) (Phosphoribosylglycinamide synthetase)	reviewed	3 out of 5	chloroplast [GO:0009507]; chloroplast stroma [GO:0009570]; ATP binding [GO:0005524]; metal ion binding [GO:0046872]; phosphoribosylamine-glycine ligase activity [GO:0004637]; 'de novo' IMP biosynthetic process [GO:0006189]; purine nucleobase biosynthetic process [GO:0009113]	127	2016-11-30		biosynthetic process;cellular aromatic compound metabolic process;cellular biosynthetic process;cellular metabolic process;cellular nitrogen compound biosynthetic process;cellular nitrogen compound metabolic process;cellular process;'de novo' IMP biosynthetic process;heterocycle biosynthetic process;heterocycle metabolic process;IMP biosynthetic process;IMP metabolic process;metabolic process;nit…	adenyl nucleotide binding;adenyl ribonucleotide binding;ATP binding;binding;catalytic activity;cation binding;ion binding;ligase activity;ligase activity, forming carbon-nitrogen bonds;metal ion binding;nucleotide binding;phosphoribosylamine-glycine ligase activity;purine nucleotide binding;purine ribonucleoside triphosphate binding;purine ribonucleotide binding;ribonucleotide binding	cell part;chloroplast;chloroplast part;chloroplast stroma;cytoplasmic part;intracellular membrane-bounded organelle;intracellular organelle;intracellular organelle part;intracellular part;membrane-bounded organelle;organelle;organelle part;plastid;plastid part;plastid stroma	Phosphoribosylamine--glycine ligase, chloroplastic		0.358309	0.308613	+	6.5003	0	10	10	-0.0925913	0.155177	0.977649	0.902834	0.928283	0.565105	0.912187	0.155109	3049076736	2580125184	3804731136	2503237120	3244514048	3475326720	2818297088	2712558592	3030771712	2462876160	2525460224	2821472512	3144644352	3074359296	2.85388e+09	2603269632	1	0.977649	0.907535	0.827842
F4HS98	AT1G01320	At1g01320	Tetratricopeptide repeat-containing protein	unreviewed	1 out of 5		42	2017-01-18							0.65211	0.137716	+	4.52808	6.26305e-06	23	0	-0.0601673	0.661868	1.06513	0.871429	1.29066	0.267641	0.935589	0.661907	1201461504	1329224704	1422505600	937766400	1594284800	1678609024	1928319872	1450280576	2055943296	1475515392	1750240768	1858745472	1.31773e+09	1403553408	1.81151e+09	1.69483e+09	1	1.06513	1.37472	1.28618
O03982	AT1G01490	At1g01490	Heavy metal-associated isoprenylated plant protein 39 (AtHIP39)	reviewed	3 out of 5	cytoplasm [GO:0005737]; transition metal ion binding [GO:0046914]; cellular transition metal ion homeostasis [GO:0046916]; metal ion transport [GO:0030001]	111	2017-01-18	FUNCTION: Probable heavy-metal-binding protein. {ECO:0000250|UniProtKB:Q9LZF1}.	cation transport;establishment of localization;ion transport;metal ion transport;transport	binding;cation binding;ion binding;metal ion binding			+	2.11512	0.0079248	+	4.32677	7.5365e-06	4	0	-0.40699	0.0963652	0.954402	0.892075	2.17269	0.00428061	0.668408	0.0963696	386191968	225635584	326391904	281170336	312339200	301929280	710980864	738311104	496219072	547023232	414688608	338682912	3.1274e+08	2.9848e+08	648503680	4.33465e+08	1	0.954402	2.07362	1.38602
F4HU51	AT1G01710	At1g01710	Acyl-CoA thioesterase family protein (Uncharacterized protein)	unreviewed	1 out of 5	peroxisome [GO:0005777]; acyl-CoA hydrolase activity [GO:0047617]; acyl-CoA metabolic process [GO:0006637]	51	2016-11-30		acyl-CoA metabolic process;cellular metabolic process;cellular process;coenzyme metabolic process;cofactor metabolic process;metabolic process;thioester metabolic process	acyl-CoA hydrolase activity;catalytic activity;CoA hydrolase activity;hydrolase activity;hydrolase activity, acting on ester bonds;thiolester hydrolase activity	cell part;cytoplasmic part;intracellular membrane-bounded organelle;intracellular organelle;intracellular part;membrane-bounded organelle;microbody;organelle;peroxisome		+	2.14765	0.00757703	+	6.13038	1.3245e-05	6	0	0.0926323	0.418867	0.644115	0.0166572	1.47802	0.0339073	1.08638	0.418876	516996640	434530784	586604096	353482752	287115136	350135552	477636320	408177632	578509248	521938144	551958784	516912768	5.12711e+08	330244480	4.88108e+08	5.3027e+08	1	0.644115	0.952014	1.03425
O80596	AT1G10050	T27I1	Glycosyl hydrolase and carbohydrate-binding domain-containing protein (T27I1.7 protein)	unreviewed	1 out of 5	endo-1,4-beta-xylanase activity [GO:0031176]; carbohydrate metabolic process [GO:0005975]	120	2017-01-18		carbohydrate metabolic process;metabolic process;primary metabolic process	catalytic activity;endo-1,4-beta-xylanase activity;hydrolase activity;hydrolase activity, acting on glycosyl bonds;hydrolase activity, hydrolyzing O-glycosyl compounds			+	1.92745	0.0107117	+	3.69188	2.98932e-05	3	3	0.234385	0.230486	1.53155	0.0679103	1.10731	0.638054	1.24752	0.230465	117266976	98169056	128313464	147073936	149892752	229502016	142810544	224088336	216064592	207359808	245478320	274421664	1.14583e+08	175489568	1.94321e+08	2.4242e+08	1	1.53155	1.6959	2.11567
Q94K30	AT1G01800	At1g01800	AT1G01800 protein (Putative carbonyl reductase) (Rossmann-fold NAD(P)-binding domain-containing protein) (Uncharacterized protein)	unreviewed	1 out of 5	plant-type cell wall [GO:0009505]	116	2017-01-18			catalytic activity;oxidoreductase activity	cell part;cell wall;external encapsulating structure;plant-type cell wall			0.847272	0.0859155	+	4.68063	6.83761e-06	16	0	-0.0748892	0.43032	0.574944	0.184722	1.03617	0.481914	0.932303	0.430336	4623510016	11926336512	5582831104	4014292480	4307643392	4403111936	4210154496	4711574016	4263544320	3587199744	4689789440	4015680000	7.37756e+09	4.24168e+09	4395090944	4.09756e+09	1	0.574944	0.595738	0.555408
Q9SY56	AT1G10140	At1g10140	At1g10140 (F14N23.2) (Putative uncharacterized protein At1g10140) (Uncharacterized protein)	unreviewed	1 out of 5	plasma membrane [GO:0005886]	94	2017-01-18				cell part;membrane;plasma membrane		+	1.69739	0.0159518	+	3.15591	7.92772e-05	1	1	-1.23773	0.048473	1.27068	0.394068	3.10282	0.0462922	0.285548	0.048472	22478840	34527372	25518056	23075184	43464844	38321764	75842736	182906144	66618808	48118016	28134382	16655637	2.75081e+07	3.49539e+07	108455896	30969345	1	1.27068	3.94269	1.12583
Q94JX5	AT1G10200	WLIM1	LIM domain-containing protein WLIM1 (Widely-expressed LIM protein 1) (AtWLIM1)	reviewed	4 out of 5	cytoplasm [GO:0005737]; cytoskeleton [GO:0005856]; plasma membrane [GO:0005886]; actin filament binding [GO:0051015]; mRNA binding [GO:0003729]; zinc ion binding [GO:0008270]; actin filament bundle assembly [GO:0051017]	100	2017-01-18	FUNCTION: Binds to actin filaments and promotes cross-linking into thick bundles. Has an actin-stabilizing activity. The actin regulatory activities are not regulated by pH and [Ca(2+)]. {ECO:0000269|PubMed:20817848}.	actin cytoskeleton organization;actin filament bundle assembly;actin filament organization;actin filament-based process;cellular component assembly;cellular component assembly at cellular level;cellular component organization;cellular component organization at cellular level;cellular component organization or biogenesis;cellular component organization or biogenesis at cellular level;cellular proc…	actin binding;actin filament binding;binding;cation binding;cytoskeletal protein binding;ion binding;metal ion binding;protein binding;transition metal ion binding;zinc ion binding	cell part;cytoplasm;cytoskeleton;intracellular non-membrane-bounded organelle;intracellular organelle;intracellular part;membrane;non-membrane-bounded organelle;organelle;plasma membrane	LIM domain-containing protein WLIM1	+	3.74398	0.00121973	+	6.6078	0	4	3	-0.735714	0.0096748	0.802113	0.333782	0.640023	0.0352382	0.478368	0.00967567	739085888	1265534976	847979136	787456896	858823296	641828416	494276864	580610304	389554560	277246944	232396464	190898448	9.50867e+08	7.62703e+08	4.88147e+08	233513952	1	0.802113	0.513371	0.24558
Q949M9	AT1G01910	At1g01910	ATPase ASNA1 homolog (EC 3.6.-.-) (Arsenical pump-driving ATPase homolog) (Arsenite-stimulated ATPase)	unreviewed	3 out of 5	endoplasmic reticulum [GO:0005783]; ATP binding [GO:0005524]; ATPase activity [GO:0016887]; metal ion binding [GO:0046872]; protein insertion into ER membrane [GO:0045048]; transport [GO:0006810]	114	2017-01-18	FUNCTION: ATPase required for the post-translational delivery of tail-anchored (TA) proteins to the endoplasmic reticulum. Recognizes and selectively binds the transmembrane domain of TA proteins in the cytosol. This complex then targets to the endoplasmic reticulum by membrane-bound receptors, where the tail-anchored protein is released for insertion. This process is regulated by ATP binding and…	cellular localization;cellular macromolecule localization;cellular process;cellular protein localization;establishment of localization;localization;localization within membrane;macromolecule localization;protein insertion into ER membrane;protein insertion into membrane;protein localization;protein localization to organelle;transport	adenyl nucleotide binding;adenyl ribonucleotide binding;ATP binding;ATPase activity;binding;catalytic activity;cation binding;hydrolase activity;hydrolase activity, acting on acid anhydrides;hydrolase activity, acting on acid anhydrides, in phosphorus-containing anhydrides;ion binding;metal ion binding;nucleoside-triphosphatase activity;nucleotide binding;purine nucleotide binding;purine ribonucl…	cell part;cytoplasmic part;endoplasmic reticulum;intracellular membrane-bounded organelle;intracellular organelle;intracellular part;membrane-bounded organelle;organelle	ATPase ASNA1 homolog	+	2.90306	0.00287451	+	3.71681	3.01399e-05	13	0	0.180225	0.252626	1.39014	0.112993	1.45816	0.103616	1.19122	0.252677	1249360896	1325415168	1405726080	1345178880	2010896512	2177385728	2343723008	2431649792	3293278976	2896275200	2974481664	3740802304	1326834048	1844487040	2689550592	3203853056	1	1.39014	2.02704	2.41466
Q9SE83	AT1G10290	DRP2A	Dynamin-2A (EC 3.6.5.5) (Dynamin-like protein 6) (Dynamin-related protein 2A)	reviewed	5 out of 5	clathrin-coated vesicle [GO:0030136]; cytosol [GO:0005829]; Golgi apparatus [GO:0005794]; Golgi membrane [GO:0000139]; membrane [GO:0016020]; microtubule [GO:0005874]; phragmoplast [GO:0009524]; plasma membrane [GO:0005886]; plasmodesma [GO:0009506]; vacuolar membrane [GO:0005774]; GTP binding [GO:0005525]; GTPase activity [GO:0003924]; lipid binding [GO:0008289]; microtubule binding [GO:0008017]…	122	2016-11-30	FUNCTION: Microtubule-associated force-producing protein involved in clathrin-mediated vesicle trafficking from the trans-Golgi network to the central vacuole. Able to bind and hydrolyze GTP. Binds specifically to phosphatidylinositol 3-phosphate (PtdIns3P). {ECO:0000269|PubMed:11449048, ECO:0000269|PubMed:12105222, ECO:0000269|PubMed:12207647}.	cellular process;establishment of localization;establishment of localization in cell;Golgi to vacuole transport;Golgi vesicle transport;intracellular transport;metabolic process;post-Golgi vesicle-mediated transport;transport;vacuolar transport;vesicle-mediated transport	binding;catalytic activity;GTP binding;GTPase activity;guanyl nucleotide binding;guanyl ribonucleotide binding;hydrolase activity;hydrolase activity, acting on acid anhydrides;hydrolase activity, acting on acid anhydrides, in phosphorus-containing anhydrides;lipid binding;nucleoside-triphosphatase activity;nucleotide binding;purine nucleotide binding;purine ribonucleoside triphosphate binding;pur…	cell junction;cell part;cell-cell junction;cytoplasmic part;cytoskeletal part;cytosol;Golgi apparatus;Golgi apparatus part;Golgi membrane;intracellular membrane-bounded organelle;intracellular organelle;intracellular organelle part;intracellular part;macromolecular complex;membrane;membrane-bounded organelle;microtubule;organelle;organelle membrane;organelle part;phragmoplast;plasma membrane;plas…	Dynamin-2A		0.590543	0.161281	+	3.55152	4.17087e-05	31	9	0.0334406	0.819764	1.55402	0.209751	0.916101	0.861639	1.04046	0.819809	1085008256	652708480	1126610432	1161129472	1107120000	2182967808	1211236864	1296713856	1569813632	1113548032	1578251520	1550941824	9.54776e+08	1.48374e+09	1359254784	1.41425e+09	1	1.55402	1.42364	1.48123
Q9SY73	AT1G10310	At1g10310	NADPH-dependent pterin aldehyde reductase (EC 1.1.1.-)	reviewed	5 out of 5	cytosol [GO:0005829]; oxidoreductase activity, acting on the CH-OH group of donors, NAD or NADP as acceptor [GO:0016616]; folic acid-containing compound metabolic process [GO:0006760]	124	2016-11-30	FUNCTION: NADPH-dependent pterin aldehyde reductase involved in pterin aldehyde salvage during folate turnover. Catalyzes the reduction of diverse aromatic and aliphatic aldehydes (e.g. acetaldehyde, n-propanal, 1-naphthaldehyde, benzaldehyde, cinnamaldehyde, n-butanal, n-hexanal, n-pentanal, 2-naphthaldehyde, n-octanal, n-nonanal and n-heptanal), in addition to the conversion of pterin-6-aldehyd…	cellular aromatic compound metabolic process;cellular metabolic process;cellular process;coenzyme metabolic process;cofactor metabolic process;folic acid-containing compound metabolic process;heterocycle metabolic process;metabolic process;nitrogen compound metabolic process;pteridine-containing compound metabolic process	catalytic activity;oxidoreductase activity;oxidoreductase activity, acting on CH-OH group of donors;oxidoreductase activity, acting on the CH-OH group of donors, NAD or NADP as acceptor	cell part;cytoplasmic part;cytosol;intracellular part	NADPH-dependent pterin aldehyde reductase		0.152168	0.601508	+	3.49969	4.73684e-05	5	5	0.153821	0.284341	0.738036	0.549848	1.13918	0.446453	1.14803	0.284343	1542329216	558370688	687720512	692788224	605144064	760021632	728157312	640738496	975475648	902842560	886642560	901920960	929473472	685984640	781457152	897135360	1	0.738036	0.840753	0.965208
Q9FUS9	AT1G10360	GSTU18	Glutathione S-transferase U18 (AtGSTU18) (EC 2.5.1.18) (GST class-tau member 18) (Glutathione S-transferase 29)	reviewed	3 out of 5	cytoplasm [GO:0005737]; cytosol [GO:0005829]; glutathione transferase activity [GO:0004364]; glutathione metabolic process [GO:0006749]; response to toxic substance [GO:0009636]; toxin catabolic process [GO:0009407]	108	2016-11-30	FUNCTION: May be involved in the conjugation of reduced glutathione to a wide number of exogenous and endogenous hydrophobic electrophiles and have a detoxification role against certain herbicides. {ECO:0000250}.	catabolic process;cellular catabolic process;cellular metabolic process;cellular process;metabolic process;response to chemical stimulus;response to stimulus;response to toxin;secondary metabolic process;toxin catabolic process;toxin metabolic process	catalytic activity;glutathione transferase activity;transferase activity;transferase activity, transferring alkyl or aryl (other than methyl) groups	cell part;cytoplasm;cytoplasmic part;cytosol;intracellular part	Glutathione S-transferase U18	+	2.94725	0.0027102	+	7.12953	0	3	3	-0.245186	0.134977	0.63091	0.00866089	0.947111	0.531363	0.790637	0.134973	659635392	763131456	584270080	404360672	469984352	391914496	379658432	445794624	373835776	246657168	361253568	340291296	6.69012e+08	4.22087e+08	399762944	316067344	1	0.63091	0.597542	0.472439
F4HVV6	AT1G02080	At1g02080	CCR4-NOT transcription complex subunit 1 domain protein	unreviewed	1 out of 5	CCR4-NOT core complex [GO:0030015]; cytoplasmic mRNA processing body [GO:0000932]; protein complex scaffold [GO:0032947]; negative regulation of translation [GO:0017148]; nuclear-transcribed mRNA catabolic process, deadenylation-dependent decay [GO:0000288]	38	2017-01-18						+	2.8246	0.0031883	+	8.01198	0	22	0	0.0548658	0.46106	1.23557	0.00851127	1.082	0.268296	1.05542	0.461299	974360576	984557248	1079040128	1193884416	1238561280	1321175424	1344470912	1480614912	1236323712	1534828416	1323800704	1427867264	1.01265e+09	1251207040	1.3538e+09	1428832128	1	1.23557	1.33689	1.41098
Q8RY25	AT1G10390	NUP98A	Nuclear pore complex protein NUP98A (Nucleoporin 98A) (Nucleoporin autopeptidase)	reviewed	5 out of 5	cytoplasm [GO:0005737]; nuclear envelope [GO:0005635]; nuclear membrane [GO:0031965]; nuclear pore cytoplasmic filaments [GO:0044614]; nucleus [GO:0005634]; nuclear localization sequence binding [GO:0008139]; nucleocytoplasmic transporter activity [GO:0005487]; RNA binding [GO:0003723]; structural constituent of nuclear pore [GO:0017056]; mRNA export from nucleus [GO:0006406]; posttranscriptional…	97	2017-01-18		establishment of localization;establishment of protein localization;establishment of RNA localization;mRNA transport;nucleic acid transport;nucleobase-containing compound transport;protein transport;RNA transport;transport		cell part;envelope;intracellular organelle part;intracellular part;macromolecular complex;membrane part;nuclear envelope;nuclear part;nuclear pore;organelle envelope;organelle part;pore complex;protein complex	Nuclear pore complex protein NUP98A	+	2.66966	0.00379371	+	5.6459	8.88889e-06	2	2	-0.156712	0.321759	1.49865	0.00628794	1.31026	0.153182	0.840622	0.321771	191467120	166645456	196722608	246906464	286851968	297744384	315434336	465162752	308886240	281940800	317731392	316171680	1.84945e+08	2.77168e+08	3.63161e+08	3.05281e+08	1	1.49865	1.96362	1.65066
F4HVW3	AT1G02100	At1g02100	Leucine carboxyl methyltransferase	unreviewed	1 out of 5	methyltransferase activity [GO:0008168]	40	2016-11-30			catalytic activity;methyltransferase activity;transferase activity;transferase activity, transferring one-carbon groups				0.422577	0.255216	+	0.750706	0.0205044	2	0	0.480268	0.408197	1.02145	0.674957	1.43201	0.706412	1.44175	0.40819	110969664	38031880	28131270	56330236	51699232	72903008	36008996	159603344	63485020	66050568	171230000	136273072	5.90443e+07	6.03108e+07	8.63658e+07	124517880	1	1.02145	1.46273	2.10889
O23676	AT1G02140	At1g02140	Protein mago nashi homolog	reviewed	3 out of 5	chloroplast [GO:0009507]; exon-exon junction complex [GO:0035145]; nuclear speck [GO:0016607]; nucleolus [GO:0005730]; nucleoplasm [GO:0005654]; embryo development ending in seed dormancy [GO:0009793]; pollen tube guidance [GO:0010183]; positive regulation of gene expression [GO:0010628]; RNA splicing [GO:0008380]	111	2016-11-30		biological regulation;cellular macromolecule metabolic process;cellular metabolic process;cellular nitrogen compound metabolic process;cellular process;chemotaxis;developmental process;developmental process involved in reproduction;embryo development;embryo development ending in seed dormancy;locomotion;macromolecule metabolic process;metabolic process;nitrogen compound metabolic process;nucleic …		cell part;chloroplast;cytoplasmic part;exon-exon junction complex;intracellular membrane-bounded organelle;intracellular non-membrane-bounded organelle;intracellular organelle;intracellular organelle part;intracellular part;macromolecular complex;membrane-bounded organelle;non-membrane-bounded organelle;nuclear body;nuclear part;nuclear speck;nucleolus;nucleoplasm;nucleoplasm part;organelle;organ…	Protein mago nashi homolog	+	2.74656	0.00343686	+	5.43182	7.59013e-06	4	0	0.0214825	0.784432	1.29697	0.119125	1.33558	0.069152	1.01704	0.784284	992629120	846959552	1150681728	1180224896	1147257344	1550805120	1636312832	1973379200	1570062848	1794093184	1682716160	1791208448	996756800	1.29276e+09	1726584960	1.75601e+09	1	1.29697	1.7322	1.76172
Q93VC9	AT1G02305	At1g02305	At1g02300/T6A9_10 (Putative cathepsin B-like cysteine protease) (Uncharacterized protein)	unreviewed	2 out of 5	extracellular space [GO:0005615]; lysosome [GO:0005764]; vacuole [GO:0005773]; cysteine-type endopeptidase activity [GO:0004197]; proteolysis involved in cellular protein catabolic process [GO:0051603]; regulation of catalytic activity [GO:0050790]	114	2017-01-18		biological regulation;macromolecule metabolic process;metabolic process;primary metabolic process;protein metabolic process;proteolysis;proteolysis involved in cellular protein catabolic process;regulation of biological process;regulation of catalytic activity;regulation of metabolic process;regulation of molecular function	catalytic activity;cysteine-type endopeptidase activity;cysteine-type peptidase activity;endopeptidase activity;hydrolase activity;peptidase activity;peptidase activity, acting on L-amino acid peptides	cell part;cytoplasmic part;extracellular region part;extracellular space;intracellular membrane-bounded organelle;intracellular organelle;intracellular part;lysosome;lytic vacuole;membrane-bounded organelle;organelle;vacuole		+	2.37313	0.00550513		0.0602468	0.788876	6	0	1.07166	0.00196416	1.794	0.339155	1.14246	0.569114	2.89666	0.00196442	434030528	198514288	379876832	634593984	248134656	933558016	535144512	732182144	807702848	1765312640	1918318080	2327028992	3.37474e+08	6.05429e+08	6.91677e+08	2.00355e+09	1	1.794	2.04957	5.93691
Q9FZ27	AT1G02335	At1g02335	Germin-like protein subfamily 2 member 2	reviewed	4 out of 5	apoplast [GO:0048046]; cell wall [GO:0005618]; plasmodesma [GO:0009506]; manganese ion binding [GO:0030145]; nutrient reservoir activity [GO:0045735]; oxalate decarboxylase activity [GO:0046564]; oxalate metabolic process [GO:0033609]; plasmodesmata-mediated intercellular transport [GO:0010497]; regulation of root development [GO:2000280]	92	2016-11-30	FUNCTION: May play a role in plant defense. Probably has no oxalate oxidase activity even if the active site is conserved.	biological regulation;cellular process;establishment of localization;intercellular transport;plasmodesmata-mediated intercellular transport;regulation of biological process;regulation of developmental process;regulation of multicellular organismal development;regulation of multicellular organismal process;regulation of root development;transport	binding;cation binding;ion binding;manganese ion binding;metal ion binding;nutrient reservoir activity;transition metal ion binding	apoplast;cell junction;cell-cell junction;extracellular region;plasmodesma	Germin-like protein subfamily 2 member 2	+	1.42535	0.0255165	+	3.21688	7.2619e-05	2	0	-0.875844	0.0804782	1.29712	0.280372	2.1613	0.00839907	0.464684	0.0804727	2367260416	1484311680	2448673024	3102365184	2023289344	3046530560	5189656576	6835393536	5637476352	1172518272	3740555008	3294428672	2.10008e+09	2724061696	5.88751e+09	2735833984	1	1.29712	2.80347	1.30273
A8MSF0	AT1G02470	At1g02470	SRPBCC ligand-binding domain-containing protein	unreviewed	1 out of 5		60	2017-01-18						+	4.09683	0.000699029	+	2.57691	0.00021307	4	0	-0.0807676	0.743464	3.40892	0.0198105	3.17347	0.005008	0.96986	0.743432	54898808	130380368	103181744	223959568	457819424	301560064	1135144576	949618944	1035833920	1487642240	824319232	714581376	96153640	3.2778e+08	1.0402e+09	1008847616	1	3.40892	10.8181	10.492
[truncated: 5,826 more rows]
[truncated: 34 more columns]
